# Supplementary material for: Proteomic Profiling of Autophagosome Cargo in Saccharomyces cerevisiae
Source: PLoS One. 2014 Mar 13;9(3):e91651. doi: 10.1371/journal.pone.0091651 (PMC3953483; doi:10.1371/journal.pone.0091651)
Supplement: Table S1 — Complete data obtained from mass spectrometric analysis (673 proteins). (XLSX) [file pone.0091651.s004.xlsx]

## Sheet: Table S1
Table S1. Complete data obtained from mass spectrometric analysis (673 proteins)
Protein name	Gene name	Accession	MW	1st_ypt7D_AP	2nd_ypt7D_AP	3rd_ypt7D_AP	1st_ypt7Datg1D_AP	2nd_ypt7Datg1D_AP	3rd_ypt7Datg1D_AP	1st_ypt7Datg11D_AP	2nd_ypt7Datg11D_AP	3rd_ypt7Datg11D_AP	1st_Cytosol	2nd_Cytosol	3rd_Cytosol
ADP,ATP carrier protein 2	AAC2	ADT2	34	98	73	57	102	41	61	96	44	45	0	0	0
Alanine/arginine aminopeptidase	AAP1	AAP1	98	2	0	0	0	0	0	2	3	0	2	3	4
Aspartate aminotransferase, mitochondrial	AAT1	AATM	52	2	1	0	10	19	11	2	0	0	0	0	0
Aspartate aminotransferase, cytoplasmic	AAT2	AATC	46	2	1	3	4	5	2	3	5	7	8	7	8
Protein ABC1, mitochondrial	ABC1	ABC1	57	0	1	0	5	1	4	1	0	1	0	0	0
ARS-binding factor 2, mitochondrial	ABF2	ABF2	22	12	10	15	15	22	23	13	14	15	0	0	0
Acetyl-CoA hydrolase	ACH1	ACH1	59	17	6	14	22	19	28	9	6	11	0	0	0
Aconitate hydratase, mitochondrial	ACO1	ACON	85	124	96	96	147	135	172	102	90	95	0	0	0
Probable aconitate hydratase 2	ACO2	ACON2	87	34	33	23	45	52	56	20	27	21	0	0	0
Acyl carrier protein, mitochondrial	ACP1	ACPM	14	1	5	0	0	4	1	0	2	1	0	0	0
Acetyl-coenzyme A synthetase 2	ACS2	ACS2	75	0	0	4	0	0	0	1	0	5	21	27	31
Actin	ACT1	ACT	42	6	9	11	3	6	4	7	10	6	37	48	46
Phosphoribosylaminoimidazole-succinocarboxamide synthase	ADE1	PUR7	35	0	0	0	0	0	0	0	0	0	2	4	0
Adenylosuccinate synthetase	ADE12	PURA	48	0	0	0	0	0	0	0	2	1	6	6	4
Adenylosuccinate lyase	ADE13	PUR8	55	3	4	1	0	0	0	5	5	1	12	16	12
Bifunctional purine biosynthesis protein ADE16	ADE16	PUR91	65	0	0	0	0	0	0	0	1	1	1	5	3
Bifunctional purine biosynthesis protein ADE17	ADE17	PUR92	65	0	0	0	0	0	0	0	0	0	14	42	24
Phosphoribosylaminoimidazole carboxylase	ADE2	PUR6	62	0	0	0	0	0	0	0	0	0	1	4	0
C-1-tetrahydrofolate synthase, cytoplasmic	ADE3	C1TC	102	0	0	8	0	0	0	0	3	3	10	12	10
Amidophosphoribosyltransferase	ADE4	PUR1	57	0	0	1	0	0	0	0	0	0	2	0	4
Bifunctional purine biosynthetic protein ADE5,7	ADE5,7	PUR2	86	3	3	15	0	0	3	9	4	6	15	20	10
Phosphoribosylformylglycinamidine synthase	ADE6	PUR4	149	1	1	0	0	0	0	0	0	1	8	9	7
Alcohol dehydrogenase 1	ADH1	ADH1	37	63	68	76	31	39	50	73	73	81	84	75	79
Alcohol dehydrogenase 3, mitochondrial	ADH3	ADH3	40	55	42	47	63	46	68	45	40	42	0	0	0
NADP-dependent alcohol dehydrogenase 6	ADH6	ADH6	40	2	2	2	0	0	0	1	0	1	0	2	2
Adenylate kinase 1	ADK1	KAD1	24	0	0	0	0	0	0	0	1	3	4	0	0
Adenosine kinase	ADO1	ADK	36	3	6	6	0	0	0	3	4	6	4	4	0
Protein AFG1	AFG1	AFG1	58	5	0	1	7	4	4	5	2	0	0	0	0
Mitochondrial respiratory chain complexes assembly protein AFG3	AFG3	AFG3	85	1	5	2	5	11	5	2	3	0	0	0	0
Peroxiredoxin type-2	AHP1	AHP1	19	7	11	6	5	7	1	9	10	8	7	8	7
Probable prolyl-tRNA synthetase, mitochondrial	AIM10	SYPM	66	7	1	2	11	11	7	3	0	2	0	0	0
Putative lipoate-protein ligase A	AIM22	LPLA	47	1	1	0	4	3	3	0	0	0	0	0	0
Altered inheritance rate of mitochondria protein 25	AIM25	AIM25	37	0	1	0	4	3	2	0	0	0	0	0	0
Probable electron transfer flavoprotein subunit alpha, mitochondrial	AIM45	ETFA	37	17	19	14	24	25	26	16	15	12	0	0	0
Alanyl-tRNA synthetase, cytoplasmic	ALA1	SYAC	107	6	14	12	4	1	0	8	5	4	10	10	11
Potassium-activated aldehyde dehydrogenase, mitochondrial	ALD4	ALDH4	57	101	95	96	114	118	122	86	97	89	0	0	0
Aldehyde dehydrogenase 5, mitochondrial	ALD5	ALDH5	57	60	52	53	52	46	44	24	28	28	0	0	0
Magnesium-activated aldehyde dehydrogenase, cytosolic	ALD6	ALDH6	54	44	53	80	4	20	7	42	62	67	67	52	49
Probable alanine aminotransferase, mitochondrial	ALT1	ALAM	66	20	19	20	22	25	38	17	14	22	0	0	0
Protein APA1	APA1	APA1	36	0	1	0	0	0	0	2	3	3	1	1	0
Vacuolar aminopeptidase 1	APE1	AMPL	57	54	53	72	0	0	0	3	4	1	43	25	38
Aminopeptidase 2, mitochondrial	APE2	APE2	106	26	27	9	37	33	18	12	20	9	2	7	1
Aminopeptidase Y	APE3	APE3	60	0	0	0	0	0	0	0	0	0	0	0	0
Adenine phosphoribosyltransferase 1	APT1	APT1	21	1	2	5	0	0	0	2	0	0	1	2	1
D-arabinose dehydrogenase [NAD(P)+] heavy chain	ARA1	ARA1	39	0	0	0	0	0	0	0	0	0	3	5	2
ABC transporter ATP-binding protein ARB1	ARB1	ARB1	68	0	0	0	0	0	0	1	1	0	3	5	2
GU4 nucleic-binding protein 1	ARC1	G4P1	42	0	1	0	0	0	0	0	1	0	4	0	0
ADP-ribosylation factor 1	ARF1	ARF1	21	2	3	1	0	0	1	1	0	1	14	7	11
Argininosuccinate lyase	ARG4	ARLY	52	1	2	0	0	0	0	5	4	0	3	0	13
Protein ARG5,6, mitochondrial	ARG5,6	ARG56	95	25	17	14	39	34	30	17	20	24	0	0	0
Arginine biosynthesis bifunctional protein ARG7, mitochondrial	ARG7	ARGJ	48	26	32	23	35	34	35	32	32	30	0	0	0
Acetylornithine aminotransferase, mitochondrial	ARG8	ARGD	47	6	9	4	6	9	9	7	10	6	0	0	0
Probable NADPH:adrenodoxin oxidoreductase, mitochondrial	ARH1	ADRO	56	0	1	1	3	6	14	0	0	1	0	0	0
Pentafunctional AROM polypeptide	ARO1	ARO1	175	0	0	1	0	0	0	2	1	0	2	4	4
Chorismate synthase	ARO2	AROC	41	3	0	7	0	0	3	6	2	10	9	2	3
Phospho-2-dehydro-3-deoxyheptonate aldolase, tyrosine-inhibited	ARO4	AROG	40	2	1	6	0	0	0	5	2	6	6	5	2
Aromatic amino acid aminotransferase 1	ARO8	ARO8	56	0	2	3	0	0	0	0	7	3	6	12	13
Guanine nucleotide-binding protein subunit beta-like protein	ASC1	GBLP	35	30	43	34	8	18	13	40	46	35	39	36	50
Asparagine synthetase [glutamine-hydrolyzing] 1	ASN1	ASNS1	64	7	4	10	0	0	2	5	9	13	11	7	12
Asparagine synthetase [glutamine-hydrolyzing] 2	ASN2	ASNS2	65	0	2	3	0	0	1	1	0	7	4	7	13
Iron-sulfur clusters transporter ATM1, mitochondrial	ATM1	ATM1	78	6	9	3	6	9	4	3	3	3	0	0	0
ATP synthase subunit alpha, mitochondrial	ATP1	ATPA	59	101	104	107	136	138	129	92	94	101	0	0	0
Protein ATP11, mitochondrial	ATP11	ATP11	37	0	0	0	0	2	0	0	0	0	0	0	0
Protein ATP12, mitochondrial	ATP12	ATP12	37	4	3	0	14	1	2	3	2	1	0	0	0
ATP synthase subunit delta, mitochondrial	ATP16	ATPD	17	5	5	5	10	11	9	7	8	8	0	0	0
ATP synthase subunit f, mitochondrial	ATP17	ATPK	11	4	5	3	5	5	3	3	4	3	0	0	0
ATP synthase subunit beta, mitochondrial	ATP2	ATPB	55	139	123	126	183	166	151	129	134	126	0	0	0
ATP synthase subunit gamma, mitochondrial	ATP3	ATPG	34	29	22	19	36	32	27	27	22	27	0	0	0
ATP synthase subunit 4, mitochondrial	ATP4	ATPF	27	16	18	8	27	14	10	13	12	3	0	0	0
ATP synthase subunit 5, mitochondrial	ATP5	ATPO	23	17	18	3	24	13	10	12	18	15	0	0	0
ATP synthase subunit d, mitochondrial	ATP7	ATP7	20	14	8	9	19	7	6	12	15	9	0	0	0
Branched-chain-amino-acid aminotransferase, mitochondrial	BAT1	BCA1	44	74	70	84	61	57	47	36	50	39	0	0	1
Mitochondrial chaperone BCS1	BCS1	BCS1	51	5	4	1	9	15	6	4	2	1	0	0	0
Nuclear segregation protein BFR1	BFR1	BFR1	55	2	0	3	0	0	0	3	3	3	3	5	0
Protein BMH1	BMH1	BMH1	30	13	24	17	11	14	9	18	26	27	38	40	21
Protein BMH2	BMH2	BMH2	31	3	3	5	3	3	3	3	3	3	3	4	4
Probable kynurenine--oxoglutarate transaminase BNA3	BNA3	BNA3	50	7	9	2	9	16	8	2	6	0	0	0	0
Elongation factor 1-gamma 1	CAM1	EF1G1	47	0	4	2	0	0	0	5	4	5	9	12	10
Ornithine aminotransferase	CAR2	OAT	46	0	0	1	0	0	0	0	0	3	2	0	0
Catabolite repression protein CAT5	CAT5	CAT5	26	0	2	0	5	2	1	0	0	0	0	0	0
H/ACA ribonucleoprotein complex subunit 4	CBF5	CBF5	55	0	0	0	0	0	0	0	0	0	7	3	7
Cytochrome B pre-mRNA-processing protein 2	CBP2	CBP2	74	0	0	0	2	4	0	1	0	0	0	0	0
Protein CBP3, mitochondrial	CBP3	CBP3	39	11	9	3	20	12	7	7	8	11	0	0	0
Cytochrome B pre-mRNA-processing protein 6	CBP6	CBP6	19	5	6	3	8	5	1	6	6	4	0	0	0
Cytochrome c peroxidase, mitochondrial	CCP1	CCPR	40	2	2	1	2	3	4	4	0	1	0	0	0
T-complex protein 1 subunit beta	CCT2	TCPB	57	0	0	0	0	0	0	0	1	1	2	0	0
T-complex protein 1 subunit gamma	CCT3	TCPG	59	0	0	0	0	0	0	0	2	0	0	1	0
T-complex protein 1 subunit delta	CCT4	TCPD	58	0	0	0	0	0	0	1	0	0	3	1	2
T-complex protein 1 subunit epsilon	CCT5	TCPE	62	0	0	0	0	0	0	0	1	0	5	0	0
T-complex protein 1 subunit zeta	CCT6	TCPZ	60	0	0	2	0	0	0	1	0	2	4	3	4
T-complex protein 1 subunit eta	CCT7	TCPH	60	1	3	2	0	0	0	0	2	1	3	2	1
T-complex protein 1 subunit theta	CCT8	TCPQ	62	2	0	4	0	0	0	7	3	9	5	4	4
Cell division control protein 48	CDC48	CDC48	92	0	3	2	5	6	0	1	3	4	7	13	10
Leucyl-tRNA synthetase, cytoplasmic	CDC60	SYLC	124	6	11	8	0	0	1	9	16	4	11	22	21
3-oxoacyl-[acyl-carrier-protein] synthase homolog	CEM1	CEM1	48	0	2	0	1	4	6	0	1	0	0	0	0
Clathrin heavy chain	CHC1	CLH	187	5	0	5	0	0	2	9	6	3	21	19	23
Citrate synthase, mitochondrial	CIT1	CISY1	53	39	37	24	64	41	33	32	24	30	0	0	0
Casein kinase II subunit alpha'	CKA2	CSK22	39	0	0	0	0	0	0	0	0	0	1	3	4
Calmodulin	CMD1	CALM	16	0	0	0	0	0	0	1	0	0	3	0	0
Cofilin	COF1	COFI	16	1	4	1	0	0	0	2	5	0	10	9	5
Hexaprenyl pyrophosphate synthetase, mitochondrial	COQ1	COQ1	53	3	0	2	7	0	2	3	1	4	0	0	0
Coenzyme Q-binding protein COQ10, mitochondrial	COQ10	COQ10	24	2	0	0	3	0	0	1	0	0	0	0	0
Ubiquinone biosynthesis methyltransferase COQ5, mitochondrial	COQ5	COQ5	35	18	18	14	31	26	22	17	12	12	0	1	0
Ubiquinone biosynthesis monooxygenase COQ6	COQ6	COQ6	54	0	1	0	3	4	2	0	1	1	0	0	0
Ubiquinone biosynthesis protein COQ9, mitochondrial	COQ9	COQ9	30	3	0	0	3	3	3	1	0	0	0	0	0
Cytochrome b-c1 complex subunit 1, mitochondrial	COR1	QCR1	50	59	54	65	84	71	92	46	57	49	0	0	0
Cytochrome c oxidase assembly protein COX15	COX15	COX15	55	6	6	3	7	2	3	6	1	0	0	0	0
Cytochrome c oxidase subunit 2	COX2	COX2	29	0	1	0	5	3	1	2	0	0	0	0	0
Cytochrome c oxidase subunit 4, mitochondrial	COX4	COX4	17	7	2	1	6	8	4	2	3	2	0	0	0
Cytochrome c oxidase subunit 6, mitochondrial	COX6	COX6	17	5	7	0	5	0	4	4	5	1	0	0	0
Peptidyl-prolyl cis-trans isomerase	CPR1	CYPH	17	7	0	9	0	4	5	8	10	9	6	0	2
Peptidyl-prolyl cis-trans isomerase C, mitochondrial	CPR3	CYPC	20	9	12	10	15	22	20	8	9	10	0	0	0
Peptidyl-prolyl cis-trans isomerase CPR6	CPR6	PPID	42	0	0	2	0	0	0	0	0	2	2	7	0
Cytochrome c1, heme protein, mitochondrial	CTC1	CY1	34	16	15	12	28	21	19	16	14	12	0	0	0
Tricarboxylate transport protein	CTP1	TXTP	32	5	2	3	4	2	6	2	4	2	0	0	0
Cytochrome c iso-1	CYC1	CYC1	12	6	4	3	5	2	2	6	3	3	0	0	0
Mitochondrial presequence protease	CYM1	CYM1	112	24	24	19	46	46	50	9	16	12	0	0	0
Cystathionine gamma-lyase	CYS3	CYS3	43	13	12	18	0	2	16	16	21	19	18	8	13
Cystathionine beta-synthase	CYS4	CBS	56	6	16	17	0	5	2	12	31	32	24	17	13
ATP-dependent RNA helicase DED1	DED1	DED1	66	0	1	6	0	0	1	0	3	4	17	6	16
Asparaginyl-tRNA synthetase, cytoplasmic	DED81	SYNC	62	9	4	7	0	0	1	6	15	11	9	11	12
Mitochondrial dicarboxylate transporter	DIC1	DIC1	33	4	2	0	0	0	0	0	0	0	0	0	0
D-lactate dehydrogenase [cytochrome] 1, mitochondrial	DLD1	DLD1	65	5	2	3	0	3	3	3	0	0	0	0	0
D-lactate dehydrogenase [cytochrome] 2, mitochondrial	DLD2	DLD2	59	27	26	24	31	39	35	23	23	21	0	0	0
D-lactate dehydrogenase [cytochrome] 3	DLD3	DLD3	55	4	3	7	0	0	0	3	6	2	1	3	4
Dolichol-phosphate mannosyltransferase	DPM1	DPM1	30	2	1	2	2	2	1	1	0	0	1	4	0
Aspartyl-tRNA synthetase, cytoplasmic	DPS1	SYDC	64	7	13	7	0	0	0	9	12	16	12	17	20
Deoxyhypusine synthase	DYS1	DHYS	43	0	0	2	0	0	0	1	1	3	3	3	0
Sulfite reductase [NADPH] subunit beta	ECM17	ECM17	161	0	0	0	0	0	0	0	0	1	2	0	1
3-methyl-2-oxobutanoate hydroxymethyltransferase	ECM31	PANB	34	3	9	0	14	8	5	1	4	0	0	0	0
Elongation factor 1-beta	EFB1	EF1B	23	5	6	3	0	1	1	6	11	13	16	0	0
Elongation factor 2	EFT1	EF2	93	79	86	105	12	27	8	111	133	126	150	126	118
Nascent polypeptide-associated complex subunit beta-1	EGD1	NACB1	17	0	0	0	0	0	0	0	0	2	2	0	0
Nascent polypeptide-associated complex subunit alpha	EGD2	NACA	19	3	3	3	0	0	1	3	3	5	2	2	3
3-hydroxyisobutyryl-CoA hydrolase, mitochondrial	EHD3	HIBCH	56	3	5	1	10	11	6	2	1	2	0	0	0
Enolase 1	ENO1	ENO1	47	6	6	5	1	0	0	12	10	3	18	22	18
Enolase 2	ENO2	ENO2	47	150	139	179	85	89	96	197	176	239	257	199	174
Acetyl-CoA acetyltransferase	ERG10	THIL	42	0	0	0	0	0	0	0	0	0	9	6	6
Hydroxymethylglutaryl-CoA synthase	ERG13	HMCS	55	0	0	0	0	0	0	0	0	0	19	12	11
Diphosphomevalonate decarboxylase	ERG19	ERG19	44	2	3	3	0	0	0	4	4	6	4	4	5
Sterol 24-C-methyltransferase	ERG6	ERG6	43	0	0	0	0	0	0	0	0	0	2	1	7
Enoyl-[acyl-carrier protein] reductase [NADPH, B-specific], mitochondrial	ETR1	ETR1	42	17	10	10	23	17	24	6	4	6	0	0	0
Long-chain-fatty-acid--CoA ligase 1	FAA1	LCF1	78	0	0	1	8	3	5	2	0	0	0	1	0
Fatty acid synthase subunit beta	FAS1	FAS1	229	31	36	34	0	0	0	53	37	33	56	62	66
Fatty acid synthase subunit alpha	FAS2	FAS2	207	24	30	21	2	1	5	27	57	38	34	51	51
Acetyl-CoA carboxylase	FAS3	ACAC	250	1	8	12	0	0	5	10	12	12	12	12	20
Fructose-bisphosphate aldolase	FBA1	ALF	40	58	50	76	29	37	30	111	83	104	176	159	123
1,3-beta-glucan synthase component FKS1	FKS1	FKS1	215	0	1	0	4	6	1	0	0	0	1	0	0
Uncharacterized mitochondrial membrane protein FMP10	FMP10	FMP10	28	0	0	0	0	1	3	2	0	0	0	0	0
Putative thiosulfate sulfurtransferase FMP31, mitochondrial	FMP31	FMP31	17	3	2	0	6	6	2	3	4	2	0	0	0
Protein FMP36, mitochondrial	FMP36	FMP36	14	5	5	0	3	8	4	1	1	4	0	0	0
Uncharacterized mitochondrial hydrolase FMP41	FMP41	FMP41	29	4	7	7	13	15	18	6	5	7	0	0	0
Folic acid synthesis protein FOL1	FOL1	FOL1	93	0	0	0	3	4	1	2	1	2	0	0	0
Farnesyl pyrophosphate synthetase	FPP1	FPPS	40	13	9	8	0	0	0	16	2	4	15	12	14
FK506-binding protein 1	FPR1	FKBP	12	0	0	0	0	0	0	0	0	0	2	0	0
Phenylalanyl-tRNA synthetase beta chain	FRS1	SYFB	67	0	3	4	0	0	0	2	3	1	4	4	9
Phenylalanyl-tRNA synthetase alpha chain	FRS2	SYFA	58	6	5	13	0	0	0	6	5	10	14	6	7
Probable mitochondrial transport protein FSF1	FSF1	FSF1	35	13	13	6	16	7	10	3	7	4	0	0	0
Fumarate hydratase, mitochondrial	FUM1	FUMH	53	26	17	23	34	37	37	21	14	26	0	0	0
Eukaryotic translation initiation factor 5B	FUN12	IF2P	112	2	1	3	0	0	0	3	1	4	6	7	5
Uracil phosphoribosyltransferase	FUR1	UPP	25	0	0	1	0	0	0	0	0	0	6	2	3
H/ACA ribonucleoprotein complex subunit 1	GAR1	GAR1	21	0	0	0	0	0	0	0	0	0	3	0	0
Eukaryotic translation initiation factor 2 subunit gamma	GCD11	IF2G	58	0	0	3	0	0	0	1	3	2	2	6	9
Translational activator GCN1	GCN1	GCN1	297	0	0	0	0	0	0	0	0	0	0	2	2
Aminomethyltransferase, mitochondrial	GCV1	GCST	44	16	16	19	37	43	36	19	22	23	0	0	0
Glycine dehydrogenase [decarboxylating], mitochondrial	GCV2	GCSP	114	24	17	14	49	58	68	16	14	13	0	0	0
Glycine cleavage system H protein, mitochondrial	GCV3	GCSH	19	12	19	14	19	22	22	9	18	12	0	0	0
NADP-specific glutamate dehydrogenase 1	GDH1	DHE4	50	12	18	29	0	0	0	3	11	11	27	30	34
Rab GDP-dissociation inhibitor	GDI1	GDI1	51	1	4	0	3	3	0	1	3	1	0	0	0
Glucosamine--fructose-6-phosphate aminotransferase [isomerizing]	GFA1	GFA1	80	0	0	0	0	0	0	0	0	0	4	4	7
Glucokinase-1	GLK1	HXKG	55	3	9	4	0	0	0	5	13	8	18	24	19
Glutamine synthetase	GLN1	GLNA	42	0	0	1	0	0	0	0	0	0	1	2	9
Glutaminyl-tRNA synthetase	GLN4	SYQ	93	0	0	3	0	0	0	0	0	2	2	1	4
Glutathione reductase	GLR1	GSHR	53	6	5	6	7	12	6	3	6	6	0	0	0
Low specificity L-threonine aldolase	GLY1	GLY1	43	1	1	2	0	0	0	1	0	0	4	3	2
6-phosphogluconate dehydrogenase, decarboxylating 1	GND1	6PGD1	54	18	19	30	6	10	8	22	24	21	22	29	24
Glycerol-3-phosphate dehydrogenase [NAD+] 1	GPD1	GPD1	43	0	5	4	0	5	2	3	4	4	2	5	4
Phosphoglycerate mutase 1	GPM1	PMG1	28	30	24	29	14	16	11	32	43	41	41	45	39
(DL)-glycerol-3-phosphatase 1	GPP1	GPP1	28	17	15	15	10	3	5	16	12	14	15	13	13
Glycyl-tRNA synthetase 1	GRS1	SYG	75	12	12	23	7	4	2	12	19	21	16	21	27
Monothiol glutaredoxin-5, mitochondrial	GRX5	GLRX5	17	5	10	1	9	10	6	3	6	1	0	0	0
GTP-binding nuclear protein GSP1/CNR1	GSP1	GSP1	25	2	5	5	0	3	0	3	6	5	7	5	8
GMP synthase [glutamine-hydrolyzing]	GUA1	GUAA	58	0	5	8	0	0	0	2	9	13	8	7	11
Glutamyl-tRNA synthetase, cytoplasmic	GUS1	SYEC	81	12	19	17	0	1	0	21	22	21	19	22	21
Glycerol-3-phosphate dehydrogenase, mitochondrial	GUT2	GPDM	72	3	2	3	6	12	7	1	3	2	0	0	0
Protein GVP36	GVP36	GVP36	37	0	0	0	0	0	0	0	0	0	0	0	0
Elongation factor 3B	HEF3	EF3B	116	3	3	5	0	0	0	4	3	4	1	1	3
Protoporphyrinogen oxidase	HEM14	PPOX	60	6	8	7	15	14	12	3	9	4	0	0	0
Ferrochelatase, mitochondrial	HEM15	HEMH	45	17	18	9	22	21	21	9	19	16	0	0	0
Delta-aminolevulinic acid dehydratase	HEM2	HEM2	38	0	0	0	0	0	0	0	0	0	0	5	1
Probable glutamyl-tRNA(Gln) amidotransferase subunit A, mitochondrial	HER2	GATH	51	2	2	0	2	7	3	2	0	0	0	0	0
Histone H4	HHF1	H4	11	0	0	0	0	0	0	0	0	0	0	0	0
ATP phosphoribosyltransferase	HIS1	HIS1	32	3	5	3	0	0	0	3	4	2	3	7	3
Histidine biosynthesis trifunctional protein	HIS4	HIS2	88	1	1	6	0	2	2	6	5	3	2	17	10
Imidazole glycerol phosphate synthase hisHF	HIS7	HIS5	61	0	0	0	0	0	0	0	0	0	2	0	0
Protein HMF1	HMF1	HMF1	14	0	0	0	0	0	0	0	0	0	6	1	0
Aspartate-semialdehyde dehydrogenase	HOM2	DHAS	40	3	3	6	0	0	0	2	2	6	5	10	14
Aspartokinase	HOM3	AK	58	0	0	0	0	0	0	0	1	2	3	0	0
Homoserine dehydrogenase	HOM6	DHOM	39	4	6	4	2	3	0	6	9	7	12	8	10
Hypoxanthine-guanine phosphoribosyltransferase	HPT1	HPRT	25	0	0	0	0	0	0	2	0	2	3	0	0
ATP-dependent molecular chaperone HSC82	HSC82	HSC82	81	66	69	67	14	21	22	71	74	78	96	106	93
10 kDa heat shock protein, mitochondrial	HSP10	CH10	11	18	18	13	21	23	20	16	15	21	0	0	0
Heat shock protein 104	HSP104	HS104	102	2	3	7	0	2	0	4	7	5	9	18	14
12 kDa heat shock protein	HSP12	HSP12	12	0	0	1	0	2	0	3	10	5	3	0	0
Heat shock protein 60, mitochondrial	HSP60	HSP60	61	152	145	128	166	148	185	127	128	137	0	0	0
Heat shock protein 78, mitochondrial	HSP78	HSP78	91	53	58	31	94	83	74	52	43	51	0	0	0
ATP-dependent molecular chaperone HSP82	HSP82	HSP82	81	3	0	1	0	0	0	4	0	4	8	9	2
Histone H2A.1	HTA1	H2A1	14	0	0	3	0	0	0	0	0	0	5	3	4
Histone H2B.1	HTB1	H2B1	14	0	0	0	0	0	0	0	0	0	1	0	1
Histidyl-tRNA synthetase, mitochondrial	HTS1	SYH	60	2	4	0	3	3	0	2	3	1	1	3	5
Hexokinase-1	HXK1	HXKA	54	1	0	1	0	0	0	0	0	0	8	21	6
Hexokinase-2	HXK2	HXKB	54	17	20	33	7	16	6	16	30	26	26	26	22
Low-affinity glucose transporter HXT3	HXT3	HXT3	63	1	3	2	8	10	6	3	3	0	0	0	0
Eukaryotic translation initiation factor 5A-2	HYP2	IF5A2	17	21	22	14	4	7	3	22	24	28	36	15	18
Putative transferase CAF17, mitochondrial	IBA57	CAF17	57	6	6	1	9	11	10	0	5	0	0	0	0
Isocitrate dehydrogenase [NAD] subunit 1, mitochondrial	IDH1	IDH1	39	41	49	45	55	52	55	27	38	46	0	0	0
Isocitrate dehydrogenase [NAD] subunit 2, mitochondrial	IDH2	IDH2	40	29	38	30	38	34	69	29	35	36	0	0	0
Isocitrate dehydrogenase [NADP], mitochondrial	IDP1	IDHP	48	79	75	62	105	115	88	58	76	66	0	0	0
Isoleucyl-tRNA synthetase, cytoplasmic	ILS1	SYIC	123	8	4	3	0	0	0	14	5	6	18	23	27
Threonine dehydratase, mitochondrial	ILV1	THDH	64	58	52	50	77	87	73	53	49	51	0	0	0
Acetolactate synthase catalytic subunit, mitochondrial	ILV2	ILVB	75	85	81	82	79	90	117	61	55	66	0	0	0
Dihydroxy-acid dehydratase, mitochondrial	ILV3	ILV3	63	97	80	88	89	86	93	59	50	57	0	0	0
Ketol-acid reductoisomerase, mitochondrial	ILV5	ILV5	44	314	182	217	214	186	296	180	171	158	0	0	9
Acetolactate synthase small subunit, mitochondrial	ILV6	ILV6	34	19	23	13	35	33	21	22	21	22	0	0	0
Probable inosine-5'-monophosphate dehydrogenase IMD3	IMD3	IMDH3	57	3	6	4	0	0	0	6	5	7	13	9	8
54S ribosomal protein IMG1, mitochondrial	IMG1	IMG1	19	3	3	1	7	1	1	2	0	0	0	0	0
54S ribosomal protein IMG2, mitochondrial	IMG2	IMG2	16	2	0	0	6	1	0	1	1	0	0	0	0
Inorganic pyrophosphatase	IPP1	IPYR	32	4	9	8	2	2	0	6	13	13	20	12	12
Inorganic pyrophosphatase, mitochondrial	IPP2	IPYR2	36	2	0	0	4	5	2	3	3	0	0	0	0
Protein ISD11	ISD11	ISD11	11	2	5	3	9	4	6	4	5	3	0	0	0
Isoleucyl-tRNA synthetase, mitochondrial	ISM1	SYIM	116	2	1	0	7	9	2	0	0	0	0	0	0
J-type co-chaperone JAC1, mitochondrial	JAC1	JAC1	22	0	2	0	1	2	1	0	1	2	0	0	0
Importin subunit beta-4	KAP123	IMB4	123	2	13	5	0	0	0	9	13	9	18	12	19
Importin subunit beta-1	KAP95	IMB1	95	3	4	1	0	0	0	2	7	1	7	7	5
78 kDa glucose-regulated protein homolog	KAR2	GRP78	74	2	2	0	3	2	1	0	4	0	1	0	0
2-oxoglutarate dehydrogenase E1 component, mitochondrial	KGD1	ODO1	114	53	39	33	87	54	76	32	26	28	0	0	0
Dihydrolipoyllysine-residue succinyltransferase component of 2-oxoglutarate dehydrogenase complex, mitochondrial	KGD2	ODO2	50	18	18	14	23	22	28	10	18	10	0	0	0
Lysyl-tRNA synthetase, cytoplasmic	KRS1	SYKC	68	2	4	8	0	0	0	4	7	10	7	6	9
Cysteine proteinase 1, mitochondrial	LAP3	BLH1	55	6	7	4	18	12	4	3	5	5	0	0	0
3-isopropylmalate dehydratase	LEU1	LEUC	86	3	6	11	0	0	0	0	0	0	21	15	23
3-isopropylmalate dehydrogenase	LEU2	LEU3	39	0	0	0	0	0	0	3	5	6	0	0	0
2-isopropylmalate synthase	LEU4	LEU1	68	53	51	49	49	48	64	32	37	35	0	0	0
2-isopropylmalate synthase 2, mitochondrial	LEU9	LEU9	67	12	17	15	10	12	22	5	11	13	0	0	0
Deoxyhypusine hydroxylase	LIA1	DOHH	36	3	1	5	0	0	1	3	8	8	8	0	0
Lipoyl synthase, mitochondrial	LIP5	LIP5	46	5	3	0	5	3	1	2	1	1	0	0	0
Dihydrolipoyl dehydrogenase, mitochondrial	LPD1	DLDH	54	79	68	68	103	102	92	68	61	60	0	0	0
Succinyl-CoA ligase [ADP-forming] subunit alpha, mitochondrial	LSC1	SUCA	35	28	25	29	38	47	60	33	29	37	0	0	0
Succinyl-CoA ligase [ADP-forming] subunit beta, mitochondrial	LSC2	SUCB	47	22	19	13	38	30	32	18	27	18	0	0	0
Sphingolipid long chain base-responsive protein LSP1	LSP1	LSP1	38	0	0	1	0	0	0	0	0	0	0	0	0
Homoisocitrate dehydrogenase, mitochondrial	LYS12	LYS12	40	26	21	22	36	49	44	20	28	29	0	0	0
Homocitrate synthase, mitochondrial	LYS21	HOSM	49	0	0	0	0	0	0	0	0	0	10	3	8
Homoaconitase, mitochondrial	LYS4	LYS4	75	24	24	17	39	44	44	17	18	16	0	0	0
NAD-dependent malic enzyme, mitochondrial	MAE1	MAOM	74	39	33	43	43	44	68	16	27	22	0	0	0
Mitochondrial acidic protein MAM33	MAM33	MAM33	30	24	16	14	29	26	25	16	19	18	0	0	0
Mitochondrial-processing peptidase subunit beta	MAS1	MPPB	51	9	8	4	17	15	21	9	2	6	0	0	0
Mitochondrial-processing peptidase subunit alpha	MAS2	MPPA	53	10	11	12	17	15	23	10	10	7	0	0	0
Protein MBA1, mitochondrial	MBA1	MBA1	32	1	0	0	3	2	2	2	0	2	0	0	0
Multiprotein-bridging factor 1	MBF1	MBF1	16	0	0	0	0	0	0	0	0	1	0	0	0
NADH-cytochrome b5 reductase 2	MCR1	MCR1	34	8	5	3	4	9	5	18	0	5	0	0	0
Malonyl CoA-acyl carrier protein transacylase, mitochondrial	MCT1	FABD	41	0	0	0	2	7	6	0	0	0	0	0	0
Mitochondrial clpX-like chaperone MCX1	MCX1	MCX1	58	7	7	3	8	11	10	4	4	0	0	0	0
Malate dehydrogenase, mitochondrial	MDH1	MDHM	36	36	29	37	50	52	53	34	35	35	0	0	0
DnaJ homolog 1, mitochondrial	MDJ1	MDJ1	56	9	5	4	15	14	26	8	7	11	0	0	0
ATP-dependent permease MDL1, mitochondrial	MDL1	MDL1	76	2	0	3	0	0	10	5	0	4	0	0	0
ATP-dependent permease MDL2, mitochondrial	MDL2	MDL2	85	2	0	2	5	2	8	2	0	2	0	0	0
Mitochondrial distribution and morphology protein 38	MDM38	MDM38	65	11	13	10	18	24	10	7	12	12	0	0	0
Elongation factor G, mitochondrial	MEF1	EFGM	85	14	0	13	28	0	35	12	0	9	0	0	0
Ribosome-releasing factor 2, mitochondrial	MEF2	RRF2M	91	0	0	0	0	0	5	0	0	0	0	0	0
Methionyl-tRNA synthetase, cytoplasmic	MES1	SYMC	86	0	0	1	0	0	0	0	2	0	2	0	6
Protein MET17	MET17	MET17	49	8	12	25	0	7	9	9	26	20	16	2	22
5-methyltetrahydropteroyltriglutamate--homocysteine methyltransferase	MET6	METE	86	12	28	22	3	9	0	16	22	19	24	17	34
Folylpolyglutamate synthase	MET7	FOLE	62	2	0	0	3	3	0	0	0	0	0	0	0
GrpE protein homolog, mitochondrial	MGE1	GRPE	26	12	10	5	14	15	5	7	7	4	0	0	0
Mitochondrial genome maintenance protein MGM101	MGM101	MG101	30	9	9	1	10	9	7	3	8	2	0	0	0
Mitochondrial homologous recombination protein 1	MHR1	MHR1	27	0	2	2	4	4	1	0	2	0	0	0	0
Mitochondrial phosphate carrier protein	MIR1	MPCP	33	65	52	54	62	53	49	51	48	56	0	0	0
C-1-tetrahydrofolate synthase, mitochondrial	MIS1	C1TM	106	57	55	52	91	82	95	43	52	52	0	0	0
Protein MMF1, mitochondrial	MMF1	MMF1	16	37	34	27	37	35	27	30	26	29	0	0	0
Mannose-1-phosphate guanyltransferase	MPG1	MPG1	40	12	19	19	8	6	4	9	25	19	14	18	24
Peptide chain release factor 1, mitochondrial	MRF1	RF1M	47	2	2	2	6	5	2	0	2	0	0	0	0
Protein MRH1	MRH1	MRH1	36	7	8	7	8	9	8	6	5	5	0	0	0
ATP-dependent RNA helicase MRH4, mitochondrial	MRH4	MRH4	63	6	5	1	6	6	0	1	4	1	0	0	0
37S ribosomal protein MRP1, mitochondrial	MRP1	RT01	37	15	17	9	16	20	18	12	8	15	0	0	0
37S ribosomal protein MRP13, mitochondrial	MRP13	RT13	39	9	5	4	11	8	12	3	3	3	0	0	0
37S ribosomal protein MRP17, mitochondrial	MRP17	RT06	15	2	4	0	3	0	0	4	0	0	0	0	0
37S ribosomal protein MRP4, mitochondrial	MRP4	RT04	44	8	8	7	12	11	10	6	9	8	0	0	0
37S ribosomal protein MRP51, mitochondrial	MRP51	RT51	39	8	8	1	10	9	7	8	7	2	0	0	0
54S ribosomal protein L2, mitochondrial	MRP7	RM02	43	3	0	1	7	12	6	0	2	0	0	0	0
Uncharacterized protein MRP8	MRP8	MRP8	25	0	0	0	0	0	0	0	0	0	0	0	0
54S ribosomal protein L1, mitochondrial	MRPL1	RM01	31	13	11	4	23	27	15	5	12	13	0	0	0
54S ribosomal protein L10, mitochondrial	MRPL10	RM10	36	3	0	0	3	1	0	1	0	0	0	0	0
54S ribosomal protein L11, mitochondrial	MRPL11	RM11	29	5	5	2	9	5	5	3	7	4	0	0	0
54S ribosomal protein L13, mitochondrial	MRPL13	RM13	30	6	4	0	11	7	5	6	4	3	0	0	0
54S ribosomal protein L15, mitochondrial	MRPL15	RM15	28	4	1	5	7	3	3	1	1	6	0	0	0
54S ribosomal protein L17, mitochondrial	MRPL17	RM17	32	6	1	0	9	3	0	7	1	1	0	0	0
54S ribosomal protein L19, mitochondrial	MRPL19	RM19	17	1	1	1	6	8	2	2	2	3	0	0	0
54S ribosomal protein L20, mitochondrial	MRPL20	RM20	22	0	0	0	0	5	3	0	1	0	0	0	0
54S ribosomal protein L22, mitochondrial	MRPL22	RM22	35	1	5	1	9	3	0	2	2	0	0	0	0
54S ribosomal protein L23, mitochondrial	MRPL23	RM23	18	0	0	0	4	2	0	0	0	0	0	0	0
54S ribosomal protein L28, mitochondrial	MRPL28	RM28	17	0	6	0	5	9	2	0	6	3	0	0	0
54S ribosomal protein L3, mitochondrial	MRPL3	RM03	44	13	12	7	23	14	12	7	10	5	0	0	0
54S ribosomal protein L33, mitochondrial	MRPL33	RM33	10	0	2	0	2	5	3	0	3	1	0	0	0
54S ribosomal protein L35, mitochondrial	MRPL35	RM35	43	4	4	1	8	11	3	1	5	3	0	0	0
54S ribosomal protein L36, mitochondrial	MRPL36	RM36	20	0	2	0	1	7	1	0	2	0	0	0	0
54S ribosomal protein L38, mitochondrial	MRPL38	RM38	15	0	2	0	3	4	0	1	1	0	0	0	0
54S ribosomal protein L4, mitochondrial	MRPL4	RM04	37	6	7	2	11	9	8	2	5	3	0	0	0
54S ribosomal protein L40, mitochondrial	MRPL40	RM40	34	0	0	0	6	6	8	1	1	0	0	0	0
54S ribosomal protein L49, mitochondrial	MRPL49	RN49	18	8	5	0	13	4	4	4	5	3	0	0	0
54S ribosomal protein L51, mitochondrial	MRPL51	RM51	16	1	0	0	8	6	2	0	2	0	0	0	0
54S ribosomal protein L7, mitochondrial	MRPL7	RM07	33	6	8	1	9	17	8	1	6	0	0	0	0
54S ribosomal protein L8, mitochondrial	MRPL8	RM08	27	1	1	0	4	2	2	0	0	0	0	0	0
37S ribosomal protein S12, mitochondrial	MRPS12	RT12	17	0	0	0	4	3	1	0	0	0	0	0	0
37S ribosomal protein S16, mitochondrial	MRPS16	RT16	14	3	0	0	6	5	2	1	0	1	0	0	0
37S ribosomal protein S17, mitochondrial	MRPS17	RT17	28	7	6	0	11	10	7	5	5	3	0	0	0
37S ribosomal protein S18, mitochondrial	MRPS18	RT18	25	2	0	0	9	3	3	3	0	0	0	0	0
37S ribosomal protein S28, mitochondrial	MRPS28	RT28	33	4	8	0	12	0	0	4	0	0	0	0	0
37S ribosomal protein S35, mitochondrial	MRPS35	RT35	40	2	10	5	22	16	13	4	5	6	0	0	0
37S ribosomal protein S5, mitochondrial	MRPS5	RT05	35	1	3	0	7	3	1	0	0	0	0	0	0
37S ribosomal protein S8, mitochondrial	MRPS8	RT08	17	3	5	2	10	7	5	1	2	4	0	0	0
37S ribosomal protein S9, mitochondrial	MRPS9	RT09	32	5	9	4	12	10	4	5	7	2	0	0	0
Mitochondrial import inner membrane translocase subunit TIM10	MRS11	TIM10	10	0	0	1	0	2	0	0	0	0	0	0	0
Meiotic sister-chromatid recombination protein 6, mitochondrial	MSC6	MSC6	80	8	20	10	24	22	12	8	13	3	0	0	0
Aspartyl-tRNA synthetase, mitochondrial	MSD1	SYDM	75	6	1	5	4	7	9	1	4	0	0	0	0
Phenylalanyl-tRNA synthetase, mitochondrial	MSF1	SYFM	55	4	3	0	6	6	3	1	0	0	0	0	0
ATP-dependent RNA helicase MSS116, mitochondrial	MSS116	MS116	76	40	25	24	49	38	50	32	12	21	0	0	0
Protein MSS51, mitochondrial	MSS51	MSS51	51	11	9	0	17	9	4	6	2	0	0	0	0
Threonyl-tRNA synthetase, mitochondrial	MST1	SYTM	54	0	0	0	0	5	0	0	0	0	0	0	0
Tryptophanyl-tRNA synthetase, mitochondrial	MSW1	SYWM	43	7	4	4	10	3	6	8	7	8	0	0	0
Tyrosyl-tRNA synthetase, mitochondrial	MSY1	SYYM	55	5	2	1	17	18	4	0	0	0	0	0	0
Mitochondrial replication protein MTF1	MTF1	MTF1	40	4	3	0	5	0	1	0	0	0	0	0	0
Leucyl-tRNA synthetase, mitochondrial	NAM2	SYLM	102	1	5	1	10	8	7	0	1	0	0	0	0
37S ribosomal protein NAM9, mitochondrial	NAM9	NAM9	56	13	9	5	15	12	8	8	6	10	0	0	0
Nucleosome assembly protein	NAP1	NAP1	48	0	0	0	0	0	0	1	0	0	2	2	1
Non-classical export protein 2	NCE102	NCE2	19	0	2	0	4	2	3	1	1	0	0	0	0
External NADH-ubiquinone oxidoreductase 1, mitochondrial	NDE1	NDH1	63	29	39	24	54	45	38	38	25	30	0	0	0
Rotenone-insensitive NADH-ubiquinone oxidoreductase, mitochondrial	NDI1	NDI1	57	29	23	28	56	54	43	21	22	21	0	0	0
Cysteine desulfurase, mitochondrial	NFS1	NFS1	54	22	15	18	29	31	27	17	9	14	0	0	0
NifU-like protein, mitochondrial	NFU1	NFU1	29	11	8	7	14	17	15	3	5	6	0	0	0
RNA exonuclease NGL1	NGL1	NGL1	42	1	1	0	3	0	0	1	0	0	0	0	0
Eukaryotic translation initiation factor 3 subunit C	NIP1	EIF3C	93	6	6	9	1	0	0	9	12	6	10	13	8
Probable hydrolase NIT3	NIT3	NIT3	33	5	3	4	14	11	10	4	7	5	0	0	0
rRNA 2'-O-methyltransferase fibrillarin	NOP1	FBRL	34	0	0	0	0	0	0	0	0	0	5	2	4
Nucleolar protein 56	NOP56	NOP56	57	0	0	0	0	0	0	0	0	0	11	2	8
Nucleolar protein 58	NOP58	NOP58	57	0	0	0	0	0	0	0	0	0	12	2	15
Nucleolar protein 3	NPL3	NOP3	45	0	0	0	0	0	0	0	0	0	10	6	3
Nicotinate phosphoribosyltransferase	NPT1	NPT1	49	0	0	0	0	0	0	2	0	2	3	1	5
Nuclear localization sequence-binding protein	NSR1	NSR1	45	0	0	0	0	0	0	0	0	0	3	0	0
Nuclear transport factor 2	NTF2	NTF2	14	0	0	0	0	0	0	0	3	0	4	0	0
Mitochondrial nuclease	NUC1	NUC1	37	5	5	8	5	12	13	11	3	4	0	0	0
Mitochondrial oxaloacetate transport protein	OAC1	OAC1	35	40	33	26	14	12	8	4	5	6	0	0	0
Mitochondrial 2-oxodicarboxylate carrier 2	ODC2	ODC2	34	3	7	1	5	0	1	1	0	0	0	0	0
Uncharacterized GTP-binding protein OLA1	OLA1	OLA1	44	0	4	3	0	0	0	3	6	4	2	6	4
Mitochondrial ornithine carrier protein	ORT1	ORT1	32	3	0	0	3	2	3	0	0	0	0	0	0
Mitochondrial inner membrane protein OXA1	OXA1	OXA1	45	1	0	0	2	0	2	1	0	1	0	0	0
NADPH dehydrogenase 2	OYE2	OYE2	45	2	7	19	0	5	1	5	13	15	8	9	9
Polyadenylate-binding protein, cytoplasmic and nuclear	PAB1	PABP	64	4	6	10	0	2	2	3	6	8	15	3	1
Mitochondrial import inner membrane translocase subunit TIM16	PAM16	TIM16	16	2	1	0	7	13	16	0	1	1	0	0	0
Presequence translocated-associated motor subunit PAM17, mitochondrial	PAM17	PAM17	22	6	7	6	6	6	6	4	6	6	0	0	0
2-dehydropantoate 2-reductase	PAN5	PANE	43	7	10	4	12	14	8	6	3	7	0	0	0
Pyruvate dehydrogenase E1 component subunit alpha, mitochondrial	PDA1	ODPA	46	65	46	50	69	76	110	45	47	43	0	0	0
Dihydrolipoyllysine-residue acetyltransferase component of pyruvate dehydrogenase complex, mitochondrial	PDA2	ODP2	52	43	38	35	53	46	85	25	29	41	0	0	0
Pyruvate dehydrogenase E1 component subunit beta, mitochondrial	PDB1	ODPB	40	66	48	61	78	64	89	60	49	60	0	0	0
Pyruvate decarboxylase isozyme 1	PDC1	PDC1	61	98	99	160	56	79	69	107	121	143	200	151	157
Protein disulfide-isomerase	PDI1	PDI	58	3	0	5	4	2	6	2	0	2	0	0	0
ATP-dependent permease PDR12	PDR12	PDR12	171	3	3	0	15	8	4	3	1	1	0	0	0
Pleiotropic ABC efflux transporter of multiple drugs	PDR5	PDR5	170	4	6	3	31	15	19	2	7	3	0	0	0
Pyruvate dehydrogenase complex protein X component, mitochondrial	PDX1	ODPX	45	12	17	11	24	38	13	14	17	11	0	0	0
Saccharopepsin	PEP4	CARP	45	0	0	0	0	0	0	0	0	0	0	0	0
Glutamyl-tRNA(Gln) amidotransferase subunit B, mitochondrial	PET112	GATB	62	3	0	0	6	5	6	0	0	0	0	0	0
37S ribosomal protein PET123, mitochondrial	PET123	RTPT	36	2	4	0	3	5	1	4	3	0	0	0	0
6-phosphofructokinase subunit alpha	PFK1	K6PF1	108	17	29	24	1	2	0	20	30	26	46	39	36
6-phosphofructokinase subunit beta	PFK2	K6PF2	105	16	9	37	0	1	1	21	24	38	43	36	41
Glucose-6-phosphate isomerase	PGI1	G6PI	61	34	45	41	13	21	19	35	45	42	42	49	58
Phosphoglycerate kinase	PGK1	PGK	45	85	80	81	46	50	35	98	96	116	122	155	105
Phosphoglucomutase-2	PGM2	PGM2	63	0	0	0	0	0	0	0	0	0	0	4	3
Prohibitin-1	PHB1	PHB1	31	24	19	19	23	25	19	17	17	16	0	0	0
Prohibitin-2	PHB2	PHB2	34	14	11	6	17	13	11	8	10	7	0	0	0
4-nitrophenylphosphatase	PHO13	PNPP	35	0	0	0	0	0	0	0	0	0	1	2	0
Repressible alkaline phosphatase	PHO8	PPB	63	3	2	8	0	0	1	5	6	6	8	3	11
Inorganic phosphate transport protein PHO88	PHO88	PHO88	21	1	2	0	1	0	0	0	0	0	0	0	0
Mitochondrial phosphate carrier protein 2	PIC2	PIC2	34	0	0	0	3	4	2	2	0	0	0	0	0
Sphingolipid long chain base-responsive protein PIL1	PIL1	PIL1	38	3	10	11	0	5	1	1	5	6	0	0	0
Lon protease homolog, mitochondrial	PIM1	LONM	127	23	30	26	45	41	43	20	23	19	0	0	0
Plasma membrane ATPase 1	PMA1	PMA1	100	60	69	62	103	78	80	57	48	45	9	0	0
Mannose-6-phosphate isomerase	PMI40	MPI	48	0	0	1	0	0	0	0	2	2	1	1	0
Nicotinamidase	PNC1	PNC1	25	0	0	1	0	0	0	2	0	3	2	8	3
Mitochondrial outer membrane protein porin 1	POR1	VDAC1	30	91	72	146	102	95	251	93	89	139	0	0	0
NADH kinase POS5, mitochondrial	POS5	POS5	46	5	7	2	14	17	20	0	5	1	0	0	0
Cerevisin	PRB1	PRTB	70	0	0	0	0	0	1	0	0	0	0	0	0
Saccharolysin	PRD1	PRTD	82	3	0	0	6	6	0	1	0	0	0	0	0
Proteasome component PRE5	PRE5	PSA1	26	0	0	0	0	0	0	0	0	0	2	1	0
Proteasome component Y7	PRE8	PSA2	27	0	0	0	0	0	0	0	0	0	4	0	2
Gamma-glutamyl phosphate reductase	PRO2	PROA	50	0	1	4	0	0	0	0	1	4	3	4	0
Eukaryotic translation initiation factor 3 subunit B	PRT1	EIF3B	88	0	0	0	0	0	0	1	0	0	5	4	11
Mitochondrial peroxiredoxin PRX1	PRX1	PRX1	29	1	6	1	3	12	6	4	3	3	0	0	0
Importin subunit beta-3	PSE1	IMB3	121	0	0	0	0	0	0	0	0	1	0	1	0
Protoplast secreted protein 2	PST2	PST2	21	0	3	9	0	2	5	0	3	2	4	2	2
Protein phosphatase 2C homolog 5	PTC5	PP2C5	64	0	0	0	0	0	4	0	0	0	0	0	0
Protein phosphatase 2C homolog 7, mitochondrial	PTC7	PP2C7	38	0	0	0	4	3	4	3	0	0	0	0	0
Proline dehydrogenase, mitochondrial	PUT1	PUT1	53	2	2	3	8	5	3	3	2	4	0	0	0
Delta-1-pyrroline-5-carboxylate dehydrogenase, mitochondrial	PUT2	PUT2	64	19	13	20	32	38	36	16	16	15	0	0	0
Pyruvate carboxylase 2	PYC2	PYC2	130	0	1	0	0	0	0	0	0	1	4	5	7
Pyruvate kinase 1	PYK1	KPYK1	55	104	107	178	45	51	66	155	133	193	154	155	219
Cytochrome b-c1 complex subunit 10	QCR10	QCR10	9	2	0	0	5	5	3	0	0	0	0	0	0
Cytochrome b-c1 complex subunit 2, mitochondrial	QCR2	QCR2	40	67	64	36	83	86	57	56	73	47	0	0	0
Cytochrome b-c1 complex subunit 7	QCR7	QCR7	15	13	15	0	9	0	2	8	0	0	0	0	0
Cytochrome b-c1 complex subunit 8	QCR8	QCR8	11	5	3	1	9	10	7	2	3	0	0	0	0
Ras-like protein 2	RAS2	RAS2	35	1	3	4	5	10	7	2	1	1	0	0	0
Mitochondrial respiratory chain complexes assembly protein RCA1	RCA1	RCA1	93	10	5	1	12	10	7	3	1	1	0	0	0
Coatomer subunit alpha	RET1	COPA	136	3	3	3	0	0	0	3	5	1	6	4	11
GTP-binding protein RHO3	RHO3	RHO3	25	0	0	0	0	4	0	0	0	0	0	0	0
Single-stranded DNA-binding protein RIM1, mitochondrial	RIM1	RIM1	15	13	24	9	13	17	10	7	17	6	0	0	0
Cytochrome b-c1 complex subunit Rieske, mitochondrial	RIP1	UCRI	23	22	17	13	35	32	31	17	16	13	0	0	0
Translation initiation factor RLI1	RLI1	RLI1	68	0	0	3	0	0	0	1	2	5	4	4	10
Protein RMD9, mitochondrial	RMD9	RMD9	75	8	10	0	18	18	4	2	5	1	0	0	0
Ran GTPase-activating protein 1	RNA1	RNA1	46	0	0	0	0	0	0	0	0	0	0	2	1
Ribonucleoside-diphosphate reductase small chain 1	RNR2	RIR2	46	0	0	0	0	0	0	0	0	0	5	6	5
Ribonucleoside-diphosphate reductase small chain 2	RNR4	RIR4	40	2	2	2	1	0	0	2	2	0	13	14	15
DNA-directed RNA polymerase I subunit RPA1	RPA1	RPA1	186	0	0	0	0	0	0	0	0	0	2	0	6
DNA-directed RNA polymerase I subunit RPA2	RPA2	RPA2	136	0	0	0	0	0	0	0	0	0	3	0	4
DNA-directed RNA polymerases I, II, and III subunit RPABC1	RPB5	RPAB1	25	0	0	0	0	0	0	0	0	0	2	0	2
60S ribosomal protein L10	RPL10	RL10	25	16	13	17	0	4	4	16	18	24	25	26	22
60S ribosomal protein L11-A	RPL11A	RL11A	20	6	11	10	3	3	3	12	17	12	16	14	16
60S ribosomal protein L12	RPL12A	RL12	18	9	21	21	2	4	3	14	27	24	20	23	17
60S ribosomal protein L13-A	RPL13A	RL13A	23	12	13	9	1	5	1	12	18	15	13	9	10
60S ribosomal protein L14-A	RPL14A	RL14A	15	11	19	15	6	1	2	12	21	16	22	10	10
60S ribosomal protein L15-A	RPL15A	RL15A	24	12	15	12	0	2	0	16	17	12	15	17	11
60S ribosomal protein L16-A	RPL16A	RL16A	22	5	4	2	0	0	0	5	3	7	6	4	5
60S ribosomal protein L16-B	RPL16B	RL16B	22	12	10	2	0	0	0	9	14	7	14	13	15
60S ribosomal protein L17-B	RPL17B	RL17B	21	10	12	10	0	3	0	15	17	17	18	13	9
60S ribosomal protein L18	RPL18A	RL18	21	8	10	9	0	2	0	9	9	9	3	9	12
60S ribosomal protein L19	RPL19A	RL19	22	9	12	3	0	1	0	14	21	17	19	11	5
60S ribosomal protein L1	RPL1A	RL1	24	7	13	7	0	0	0	12	12	18	16	10	19
60S ribosomal protein L20	RPL20A	RL20	20	7	15	14	1	2	0	16	16	18	16	9	14
60S ribosomal protein L21-A	RPL21A	RL21A	18	9	11	13	0	1	0	10	12	11	5	10	1
60S ribosomal protein L22-A	RPL22A	RL22A	14	8	9	4	0	0	0	10	11	13	9	8	6
60S ribosomal protein L23	RPL23A	RL23	14	5	5	6	0	0	0	5	10	13	10	3	2
60S ribosomal protein L24-B	RPL24B	RL24B	18	3	3	3	0	0	0	5	8	9	9	4	5
60S ribosomal protein L25	RPL25	RL25	16	9	8	7	4	3	1	15	13	12	17	9	10
60S ribosomal protein L26-B	RPL26B	RL26B	14	8	18	10	0	0	0	14	22	19	17	6	11
60S ribosomal protein L27-A	RPL27A	RL27A	16	13	14	17	3	4	3	19	15	20	21	18	17
60S ribosomal protein L28	RPL28	RL28	17	6	5	6	0	2	0	8	8	7	13	11	13
60S ribosomal protein L2	RPL2A	RL2	27	20	23	21	4	11	12	17	22	29	39	25	24
60S ribosomal protein L3	RPL3	RL3	44	14	15	15	0	1	1	34	32	22	52	41	33
60S ribosomal protein L30	RPL30	RL30	11	5	12	7	0	0	0	6	7	7	8	6	7
60S ribosomal protein L31-B	RPL31B	RL31B	13	1	10	3	0	0	0	9	7	2	18	10	3
60S ribosomal protein L32	RPL32	RL32	15	5	5	2	2	3	3	7	7	6	6	5	5
60S ribosomal protein L33-B	RPL33B	RL33B	12	8	6	7	0	3	3	5	12	6	5	6	5
60S ribosomal protein L34-A	RPL34A	RL34A	14	0	1	0	0	0	0	1	4	6	3	4	3
60S ribosomal protein L35	RPL35A	RL35	14	9	15	4	0	0	0	10	17	13	12	13	8
60S ribosomal protein L36-B	RPL36B	RL36B	11	10	11	10	0	0	0	14	15	11	16	12	12
60S ribosomal protein L38	RPL38	RL38	9	2	3	3	0	0	0	2	3	3	4	1	0
60S ribosomal protein L39	RPL39	RL39	6	0	0	0	0	0	0	0	0	0	0	0	0
60S ribosomal protein L43	RPL43A	RL43	10	2	2	3	0	0	0	0	2	2	6	6	6
60S ribosomal protein L4-A	RPL4A	RL4A	39	35	30	32	4	5	3	44	48	49	40	29	0
60S ribosomal protein L5	RPL5	RL5	34	28	33	22	9	11	4	39	41	43	48	47	36
60S ribosomal protein L6-A	RPL6A	RL6A	20	12	12	11	2	0	0	16	16	4	18	13	15
60S ribosomal protein L6-B	RPL6B	RL6B	20	1	2	0	0	0	0	1	2	1	3	2	3
60S ribosomal protein L7-A	RPL7A	RL7A	28	20	19	19	1	3	3	28	29	31	24	24	29
60S ribosomal protein L8-A	RPL8A	RL8A	28	0	0	0	0	0	0	2	3	0	6	1	3
60S ribosomal protein L8-B	RPL8B	RL8B	28	21	21	24	0	1	0	35	44	52	38	39	42
60S ribosomal protein L9-B	RPL9B	RL9B	22	15	14	19	2	5	3	20	19	24	28	16	21
60S acidic ribosomal protein P0	RPP0	RLA0	34	15	20	14	4	7	1	13	24	20	24	19	20
60S acidic ribosomal protein P2-alpha	RPP2A	RLA2	11	0	0	0	0	0	0	1	1	0	12	0	0
60S acidic ribosomal protein P2-beta	RPP2B	RLA4	11	2	0	0	0	0	0	4	2	0	16	0	0
40S ribosomal protein S0-B	RPS0B	RSSA2	28	13	20	18	3	6	5	18	23	18	10	15	10
40S ribosomal protein S10-A	RPS10A	RS10A	13	9	4	3	0	0	0	10	3	0	7	6	11
40S ribosomal protein S11	RPS11A	RS11	18	8	11	9	0	1	0	15	12	14	7	11	10
40S ribosomal protein S12	RPS12	RS12	15	19	21	14	2	2	3	32	9	9	27	23	16
40S ribosomal protein S13	RPS13	RS13	17	7	9	6	3	3	0	13	11	10	12	7	6
40S ribosomal protein S14-A	RPS14A	RS14A	15	12	8	9	2	2	0	19	16	15	18	9	3
40S ribosomal protein S15	RPS15	RS15	16	2	15	8	0	2	1	12	22	22	10	10	8
40S ribosomal protein S16	RPS16A	RS16	16	9	15	15	4	4	4	19	21	21	19	15	17
40S ribosomal protein S17-A	RPS17A	RS17A	16	10	11	3	0	0	0	16	16	15	14	12	7
40S ribosomal protein S18	RPS18A	RS18	17	18	20	12	4	3	3	20	24	24	33	20	18
40S ribosomal protein S19-A	RPS19A	RS19A	16	8	15	11	1	7	0	12	23	22	15	10	15
40S ribosomal protein S1-A	RPS1A	RS3A	29	2	5	6	0	0	0	8	6	6	7	6	6
40S ribosomal protein S1-B	RPS1B	RS3B	29	16	17	10	0	0	0	20	26	25	33	14	22
40S ribosomal protein S2	RPS2	RS2	27	13	16	17	2	5	0	18	18	22	25	21	16
40S ribosomal protein S20	RPS20	RS20	14	13	12	12	1	3	3	10	12	13	13	10	12
40S ribosomal protein S21-B	RPS21B	RS21B	10	5	3	5	0	0	0	5	2	3	6	0	0
40S ribosomal protein S22-A	RPS22A	RS22A	15	11	12	8	0	0	0	13	15	10	17	8	8
40S ribosomal protein S23	RPS23A	RS23	16	4	4	3	0	0	0	3	6	4	7	8	5
40S ribosomal protein S24	RPS24A	RS24	15	12	11	11	0	0	0	17	11	20	18	7	4
40S ribosomal protein S25-A	RPS25A	RS25A	12	6	10	7	2	0	0	5	18	6	13	14	6
40S ribosomal protein S26-A	RPS26A	RS26A	14	0	0	0	0	0	0	0	4	3	2	1	0
40S ribosomal protein S28-A	RPS28A	RS28A	8	0	1	0	0	0	0	5	2	1	9	3	0
40S ribosomal protein S29-A	RPS29A	RS29A	7	2	4	2	0	0	0	5	5	5	6	4	1
40S ribosomal protein S3	RPS3	RS3	27	24	28	33	6	9	7	37	39	40	40	36	30
40S ribosomal protein S30	RPS30A	RS30	7	0	0	0	0	0	0	0	0	0	0	0	0
40S ribosomal protein S4	RPS4A	RS4	29	26	25	19	2	4	2	28	34	34	34	35	35
40S ribosomal protein S5	RPS5	RS5	25	17	14	16	4	8	5	22	17	23	27	26	33
40S ribosomal protein S6	RPS6A	RS6	27	12	17	13	4	7	2	18	23	18	20	16	11
40S ribosomal protein S7-A	RPS7A	RS7A	22	9	18	20	2	6	5	16	24	26	18	20	18
40S ribosomal protein S7-B	RPS7B	RS7B	22	6	7	4	0	0	0	6	8	6	3	3	2
40S ribosomal protein S8	RPS8A	RS8	22	12	11	10	3	6	3	15	10	14	13	11	5
40S ribosomal protein S9-B	RPS9B	RS9B	22	10	7	9	0	0	0	15	12	12	14	6	11
Ribosome-recycling factor, mitochondrial	RRF1	RRF1	26	0	6	2	9	6	2	0	2	2	0	0	0
rRNA biogenesis protein RRP5	RRP5	RRP5	193	0	0	0	0	0	0	0	0	0	4	0	1
37S ribosomal protein S10, mitochondrial	RSM10	RT10	23	1	0	0	4	0	3	1	0	0	0	0	0
37S ribosomal protein S22, mitochondrial	RSM22	RT22	72	0	0	0	3	7	2	0	0	0	0	0	0
37S ribosomal protein S23, mitochondrial	RSM23	RT23	56	10	7	5	22	26	11	4	8	4	0	0	0
37S ribosomal protein S24, mitochondrial	RSM24	RT24	37	5	1	0	4	4	3	0	0	0	0	0	0
37S ribosomal protein S25, mitochondrial	RSM25	RT25	31	9	4	3	14	10	4	9	3	5	0	0	0
37S ribosomal protein S26, mitochondrial	RSM26	RT26	30	9	14	4	16	12	6	11	11	4	0	0	0
Mitochondral 37S ribosomal protein S27	RSM27	RT27	12	4	5	0	5	5	3	4	2	0	0	0	0
37S ribosomal protein S7, mitochondrial	RSM7	RT07	28	8	4	4	13	9	5	10	12	12	0	0	0
E3 ubiquitin-protein ligase RSP5	RSP5	RSP5	92	3	1	0	0	0	4	0	3	0	0	0	0
Reticulon-like protein 1	RTN1	RTN1	33	2	2	0	5	8	0	2	2	1	0	0	0
Fimbrin	SAC6	FIMB	72	1	0	0	0	0	0	0	2	3	5	9	6
Adenosylhomocysteinase	SAH1	SAHH	49	16	18	12	2	0	1	26	10	16	22	43	49
S-adenosylmethionine synthetase 1	SAM1	METK1	42	0	3	6	0	0	0	3	3	2	4	3	5
S-adenosylmethionine synthetase 2	SAM2	METK2	42	4	4	5	0	2	3	3	7	8	7	4	5
Homocysteine S-methyltransferase 2	SAM4	SAM4	37	0	1	0	0	0	0	0	1	0	0	1	5
Sorting assembly machinery 50 kDa subunit	SAM50	SAM50	54	0	0	0	1	2	3	3	0	1	0	0	0
Small COPII coat GTPase SAR1	SAR1	SAR1	21	1	1	0	0	0	0	1	0	0	5	4	0
Single-stranded nucleic acid-binding protein	SBP1	SSBP1	33	0	0	0	0	0	0	0	0	0	3	0	0
Proteasome component C7-alpha	SCL1	PSA6	28	0	0	0	0	0	0	0	0	0	3	0	1
Protein SCP160	SCP160	SC160	135	0	1	0	0	0	0	0	0	0	10	9	8
Uncharacterized mitochondrial carrier SCRG_05595	SCRG_05595	YFL5	34	0	0	0	2	0	0	0	0	0	0	0	0
Vesicle-associated membrane protein-associated protein SCS2	SCS2	SCS2	27	0	0	1	1	0	2	0	0	0	0	0	0
Succinate dehydrogenase [ubiquinone] flavoprotein subunit, mitochondrial	SDH1	DHSA	70	17	7	8	25	13	24	12	7	7	0	0	0
Succinate dehydrogenase [ubiquinone] iron-sulfur subunit, mitochondrial	SDH2	DHSB	30	8	10	5	11	7	8	6	8	6	0	0	0
Protein transport protein SEC13	SEC13	SEC13	33	0	0	0	0	0	0	0	0	0	2	3	2
SEC14 cytosolic factor	SEC14	SEC14	35	0	0	1	0	0	0	0	2	1	2	2	4
Alpha-soluble NSF attachment protein	SEC17	SEC17	33	0	3	0	0	0	0	0	0	0	0	0	0
Coatomer subunit gamma	SEC21	COPG	105	0	0	0	0	0	0	0	3	0	6	0	2
Protein transport protein SEC23	SEC23	SEC23	85	0	0	2	0	0	0	0	0	0	3	5	7
Coatomer subunit beta	SEC26	COPB	109	0	0	0	0	0	0	0	0	0	0	4	3
Ras-related protein SEC4	SEC4	SEC4	24	2	3	3	2	5	1	1	1	4	0	0	0
Phosphomannomutase	SEC53	PMM	29	6	6	10	0	2	1	7	8	8	14	8	6
Phosphoserine phosphatase	SER2	SERB	34	1	6	2	0	0	0	1	5	0	0	1	0
D-3-phosphoglycerate dehydrogenase 1	SER3	SERA	51	0	0	3	0	0	0	3	1	3	3	3	5
Seryl-tRNA synthetase, cytoplasmic	SES1	SYSC	53	11	17	20	0	3	1	14	17	21	12	16	13
Small glutamine-rich tetratricopeptide repeat-containing protein 2	SGT2	SGT2	37	5	3	6	0	1	5	6	10	5	5	2	3
Serine hydroxymethyltransferase, mitochondrial	SHM1	GLYM	54	44	36	42	52	56	60	39	31	43	0	0	0
Serine hydroxymethyltransferase, cytosolic	SHM2	GLYC	52	2	13	15	0	2	0	4	10	17	19	26	24
Protein SIS1	SIS1	SIS1	38	0	0	1	0	0	0	1	2	2	4	2	1
Asparaginyl-tRNA synthetase, mitochondrial	SLM5	SYNM	57	0	0	0	1	4	3	0	0	0	0	0	0
Protein SNQ2	SNQ2	SNQ2	169	0	0	0	5	0	0	0	0	0	0	0	0
Superoxide dismutase [Cu-Zn]	SOD1	SODC	16	2	3	3	0	1	1	4	4	3	2	0	0
Superoxide dismutase [Mn], mitochondrial	SOD2	SODM	26	24	20	18	48	38	21	21	31	15	0	0	0
Spermidine synthase	SPE3	SPEE	33	0	3	1	0	0	0	1	3	3	3	0	1
FACT complex subunit SPT16	SPT16	SPT16	119	0	0	0	0	0	0	0	0	0	0	4	2
Importin subunit alpha	SRP1	IMA1	60	0	0	0	0	0	0	0	0	4	4	1	0
Heat shock protein SSA1	SSA1	HSP71	70	18	16	30	7	11	15	22	20	22	30	18	12
Heat shock protein SSA2	SSA2	HSP72	69	90	85	133	38	59	68	90	88	96	114	86	58
Heat shock protein SSB1	SSB1	HSP75	67	75	92	95	51	62	51	90	102	94	104	69	65
Heat shock protein SSB2	SSB2	HSP76	67	2	3	3	1	3	2	3	5	6	6	4	3
Heat shock protein SSC1, mitochondrial	SSC1	HSP77	71	225	177	214	229	203	676	233	157	262	0	0	0
Heat shock protein homolog SSE1	SSE1	HSP7F	77	22	19	27	2	9	12	24	18	27	38	36	15
Sec sixty-one protein homolog	SSH1	SSH1	53	0	1	0	0	0	0	0	0	0	2	0	0
Protein SSO2	SSO2	SSO2	34	0	2	0	2	9	0	0	0	0	0	0	0
Heat shock protein SSQ1, mitochondrial	SSQ1	HSP7Q	72	9	6	4	15	19	29	8	3	4	0	0	0
Ribosome-associated complex subunit SSZ1	SSZ1	SSZ1	58	7	11	23	0	0	0	19	19	34	22	8	5
Heat shock protein STI1	STI1	STI1	66	1	6	5	0	0	0	1	3	3	2	3	0
Suppressor protein STM1	STM1	STM1	30	0	0	0	0	0	0	0	2	3	0	0	0
ATP-dependent RNA helicase SUB2	SUB2	SUB2	50	0	0	0	0	0	0	0	0	0	4	1	1
Eukaryotic translation initiation factor 2 subunit alpha	SUI2	IF2A	35	0	3	1	0	0	0	3	6	4	4	6	5
Eukaryotic translation initiation factor 2 subunit beta	SUI3	IF2B	32	0	0	0	0	0	0	0	3	0	3	0	1
Eukaryotic peptide chain release factor subunit 1	SUP1	ERF1	49	0	0	0	0	0	0	0	0	0	6	5	6
Eukaryotic peptide chain release factor GTP-binding subunit	SUP35	ERF3	77	0	0	0	0	0	0	0	0	0	0	1	0
Protein SUR7	SUR7	SUR7	34	0	3	0	8	7	5	0	1	1	0	0	0
ATP-dependent RNA helicase SUV3, mitochondrial	SUV3	SUV3	84	0	0	0	2	0	0	0	0	0	0	0	0
Transaldolase	TAL1	TAL1	37	0	0	0	0	0	0	0	0	0	23	23	23
T-complex protein 1 subunit alpha	TCP1	TCPA	60	4	2	6	0	0	0	7	5	6	9	6	13
Glyceraldehyde-3-phosphate dehydrogenase 1	TDH1	G3P1	36	0	0	0	0	0	0	0	0	0	9	51	38
Glyceraldehyde-3-phosphate dehydrogenase 2	TDH2	G3P2	36	15	24	25	10	15	11	17	21	28	60	24	23
Glyceraldehyde-3-phosphate dehydrogenase 3	TDH3	G3P3	36	195	137	372	92	95	187	384	268	420	440	487	455
Elongation factor 1-alpha	TEF1	EF1A	50	92	79	140	50	57	61	108	94	169	171	105	110
Elongation factor 1-gamma 2	TEF4	EF1G2	47	18	23	27	6	3	3	8	27	20	18	11	24
V-type proton ATPase catalytic subunit A	TFP1	VATA	119	8	8	15	2	3	4	19	10	19	34	38	41
Homoserine kinase	THR1	KHSE	39	0	3	4	0	2	2	3	3	3	6	3	4
Threonine synthase	THR4	THRC	57	5	6	7	1	3	3	10	8	6	20	11	10
Threonyl-tRNA synthetase, cytoplasmic	THS1	SYTC	85	0	4	2	0	0	0	1	9	3	4	6	9
ATP-dependent RNA helicase eIF4A	TIF1	IF4A	45	28	35	40	10	12	4	38	51	37	43	42	42
Eukaryotic translation initiation factor 4B	TIF3	IF4B	49	0	0	0	0	0	0	0	0	3	5	0	0
Protein TIF31	TIF31	TIF31	145	0	0	3	0	0	1	2	0	1	8	7	8
Eukaryotic translation initiation factor 3 subunit A	TIF32	EIF3A	110	0	1	1	0	0	0	0	2	1	4	3	12
Eukaryotic translation initiation factor 3 subunit I	TIF34	EIF3I	39	0	2	1	0	0	0	3	4	2	8	13	5
Eukaryotic translation initiation factor 4E	TIF45	IF4E	24	0	0	2	0	0	0	3	1	6	7	0	0
Eukaryotic initiation factor 4F subunit p150	TIF4631	IF4F1	107	0	0	0	0	0	0	0	0	0	6	1	1
Eukaryotic translation initiation factor 5	TIF5	IF5	45	0	0	0	0	0	0	1	3	4	2	1	1
Eukaryotic translation initiation factor 6	TIF6	IF6	26	0	0	0	0	0	0	0	0	2	3	0	0
Mitochondrial import inner membrane translocase subunit TIM17	TIM17	TIM17	17	18	15	17	15	17	20	15	21	15	0	0	0
Mitochondrial import inner membrane translocase subunit TIM23	TIM23	TIM23	23	7	7	1	10	7	8	8	2	6	0	0	0
Mitochondrial import inner membrane translocase subunit TIM44	TIM44	TIM44	49	23	27	16	42	29	21	14	19	19	0	0	0
Mitochondrial import inner membrane translocase subunit TIM50	TIM50	TIM50	55	14	11	9	11	15	12	12	6	6	0	0	0
Mitochondrial import inner membrane translocase subunit TIM9	TIM9	TIM9	10	0	0	0	0	2	0	2	0	1	0	0	0
Transketolase 1	TKL1	TKT1	74	0	0	0	0	0	0	0	0	0	20	30	31
Translationally-controlled tumor protein homolog	TMA19	TCTP	19	4	6	7	0	2	3	3	7	10	11	3	5
Mitochondrial import receptor subunit TOM40	TOM40	TOM40	42	20	23	30	18	24	38	27	20	25	0	0	0
Mitochondrial import receptor subunit TOM70	TOM70	TOM70	70	0	0	0	0	0	0	0	0	0	0	0	0
Triosephosphate isomerase	TPI1	TPIS	27	34	35	41	17	16	19	37	39	47	54	45	38
Tropomyosin-1	TPM1	TPM1	24	0	0	0	0	0	0	0	0	0	5	0	0
Alpha,alpha-trehalose-phosphate synthase [UDP-forming] 56 kDa subunit	TPS1	TPS1	56	0	0	0	0	0	0	1	0	0	0	4	3
Anthranilate synthase component 1	TRP2	TRPE	57	2	0	2	0	0	3	3	0	4	3	3	5
Tryptophan synthase	TRP5	TRP	77	0	2	3	0	1	0	2	3	0	2	6	9
Thioredoxin reductase 1	TRR1	TRXB1	34	2	4	4	0	0	0	4	1	5	11	1	1
Thioredoxin-1	TRX1	TRX1	11	3	7	3	0	0	0	6	3	6	7	5	1
Thioredoxin-2	TRX2	TRX2	11	0	0	1	0	0	0	2	0	3	7	0	0
Peroxiredoxin TSA1	TSA1	TSA1	22	10	17	8	1	9	4	13	18	9	13	10	9
Tubulin alpha-1 chain	TUB1	TBA1	50	0	0	0	0	0	0	0	0	0	3	0	0
Tubulin beta chain	TUB2	TBB	51	0	0	0	0	0	0	0	0	0	5	3	1
Elongation factor Tu, mitochondrial	TUF1	EFTU	48	54	59	46	86	89	88	50	56	52	0	0	0
Transposon Ty1-ER2 Gag-Pol polyprotein	TY1B-ER2	YE12B	199	0	0	1	0	0	0	0	0	0	8	2	8
Tyrosyl-tRNA synthetase, cytoplasmic	TYS1	SYYC	44	3	3	4	0	0	0	6	9	11	11	15	9
Ubiquitin-activating enzyme E1 1	UBA1	UBA1	114	4	1	4	0	0	0	0	3	4	10	15	17
Ubiquitin	UBI1	UBIQ	9	3	1	0	0	2	1	3	0	0	5	0	0
40S ribosomal protein S31	UBI3	RS37	9	2	3	2	0	1	0	3	2	3	3	2	3
4-aminobutyrate aminotransferase	UGA1	GATA	53	0	0	0	0	0	0	0	0	0	2	0	0
UTP--glucose-1-phosphate uridylyltransferase	UGP1	UGPA1	56	4	6	8	0	0	0	4	10	8	9	15	16
Protein URA1	URA2	PYR1	245	1	0	0	0	0	0	1	0	1	14	37	16
Orotate phosphoribosyltransferase 1	URA5	PYRE	25	1	2	0	0	0	0	5	0	0	9	6	8
CTP synthase 1	URA7	URA7	65	0	0	4	0	0	1	1	0	2	5	2	1
U3 small nucleolar RNA-associated protein 10	UTP10	UTP10	200	0	0	0	0	0	0	0	0	0	0	0	0
Ribosomal protein VAR1, mitochondrial	VAR1	RMAR	47	0	2	3	7	14	16	1	4	3	0	0	0
Valyl-tRNA synthetase, mitochondrial	VAS1	SYV	126	14	30	23	15	23	6	21	27	13	8	9	13
V-type proton ATPase subunit H	VMA13	VATH	54	0	0	0	0	0	0	0	0	0	8	9	8
V-type proton ATPase subunit B	VMA2	VATB	58	0	6	5	0	1	0	3	6	6	30	31	31
V-type proton ATPase subunit E	VMA4	VATE	26	0	0	0	0	0	0	0	0	0	1	0	0
V-type proton ATPase subunit C	VMA5	VATC	44	1	1	2	0	0	0	1	1	2	2	8	14
V-type proton ATPase subunit D	VMA8	VATD	29	0	0	0	0	0	0	0	0	2	3	0	1
Tryptophanyl-tRNA synthetase, cytoplasmic	WRS1	SYWC	49	0	0	0	0	0	0	0	1	0	1	0	7
Transcriptional modulator WTM1	WTM1	WTM1	48	0	0	0	0	0	0	0	0	0	6	8	4
Casein kinase I homolog 2	YCK2	KC12	62	0	0	0	0	1	10	0	0	0	0	0	0
UPF0327 protein YCL057C-A	YCL057C-A	YCF7	10	9	8	10	7	11	12	8	7	7	0	0	0
Flavoprotein-like protein YCP4	YCP4	YCP4	26	6	6	10	8	13	7	2	4	1	4	3	5
Mitochondrial protein import protein MAS5	YDJ1	MAS5	45	4	2	6	0	0	3	3	7	3	5	0	0
Putative carboxymethylenebutenolidase	YDL086W	DLHH	31	0	0	0	0	0	0	0	0	0	4	2	1
NADPH-dependent alpha-keto amide reductase	YDL124W	KAR	36	0	0	0	0	0	0	0	3	0	2	7	5
Uncharacterized ABC transporter ATP-binding protein YDR061W	YDR061W	YD061	61	0	0	1	4	3	8	1	0	1	0	0	0
Arginyl-tRNA synthetase, cytoplasmic	YDR341C	SYRC	70	0	2	0	0	1	0	3	4	1	6	11	8
Elongation factor 3A	YEF3	EF3A	116	89	101	114	17	49	39	99	114	133	116	129	125
Uncharacterized peptidase YER078C	YER078C	YEQ8	58	1	0	0	0	4	0	0	0	0	0	0	0
Uncharacterized protein YER080W	YER080W	YER0	72	28	34	20	59	59	46	19	31	18	0	0	0
Glutamate carboxypeptidase-like protein YFR044C	YFR044C	CPGL	53	13	14	14	27	33	20	11	18	17	4	9	4
Uncharacterized protein YGL057C	YGL057C	YGF7	33	0	0	0	2	4	0	0	0	0	0	0	0
UPF0082 protein YGR021W	YGR021W	YG1D	32	0	1	0	2	3	3	0	0	0	0	0	0
Eukaryotic translation initiation factor 2A	YGR054W	EIF2A	71	0	0	0	0	0	0	1	0	0	0	3	3
Probable electron transfer flavoprotein subunit beta	YGR207C	ETFB	29	9	9	1	18	9	2	7	8	9	0	0	0
Uncharacterized protein YGR235C	YGR235C	YG4Y	27	0	0	1	0	1	1	7	0	0	0	0	0
Flavohemoprotein	YHB1	FHP	45	59	66	50	88	66	65	62	67	70	24	28	30
Uncharacterized oxidoreductase YHL021C	YHL021C	YHC1	53	23	19	17	29	31	31	19	22	22	0	0	0
Putative mitochondrial carrier protein YHM1/SHM1	YHM1	YHM1	33	27	18	11	26	18	24	16	18	12	0	0	0
Mitochondrial DNA replication protein YHM2	YHM2	YHM2	34	12	11	10	19	17	27	14	10	16	0	0	0
Putative prolyl-tRNA synthetase YHR020W	YHR020W	YHI0	77	4	3	9	0	0	0	2	3	11	6	5	10
Uncharacterized protein YHR199C	YHR199C	YHZ9	34	3	3	0	3	3	2	4	2	0	0	0	0
Uncharacterized protein YJL171C	YJL171C	YJR1	43	2	3	2	4	3	5	1	3	2	0	0	0
Uncharacterized protein YJR003C, mitochondrial	YJR003C	YJX3	60	3	2	0	4	0	2	1	0	0	0	0	0
Uncharacterized protein YJR080C	YJR080C	YJ51	44	5	11	3	18	12	7	4	4	2	0	0	0
Uncharacterized protein YJR111C	YJR111C	YJ81	32	3	6	2	6	7	4	2	2	0	0	0	0
Uncharacterized protein YKR016W	YKR016W	YKZ6	61	11	4	12	7	21	13	26	0	1	0	0	0
Uncharacterized protein YKR070W	YKR070W	YK50	39	7	1	6	16	8	10	0	5	2	0	0	0
LETM1 domain-containing protein YLH47, mitochondrial	YLH47	YLH47	52	9	13	5	15	13	11	8	9	10	0	0	0
ABC1 family protein YLR253W	YLR253W	YL253	66	0	1	0	4	3	1	0	1	0	0	0	0
Uncharacterized protein YLR290C, mitochondrial	YLR290C	YL290	32	1	2	0	4	3	2	0	1	1	0	0	0
Carrier protein YMC1, mitochondrial	YMC1	YMC1	33	9	7	2	16	15	7	5	3	7	0	0	0
Protein YME1	YME1	YME1	82	2	6	2	6	4	2	7	0	0	0	0	0
Mitochondrial escape protein 2	YME2	YME2	97	4	4	0	9	11	4	6	2	0	0	0	0
54S ribosomal protein YmL6, mitochondrial	YML6	RL4P	32	8	10	9	11	17	11	7	6	6	0	0	0
Uncharacterized protein YMR066W	YMR066W	YMV6	105	9	1	0	7	4	0	1	1	0	0	0	0
Uncharacterized protein YMR130W	YMR130W	YM14	35	0	0	0	5	0	0	0	0	0	0	0	0
Uncharacterized protein YMR157C	YMR157C	YM32	29	0	0	0	0	0	0	4	0	0	0	0	0
Uncharacterized oxidoreductase YMR226C	YMR226C	YM71	29	1	1	0	0	0	0	3	3	3	6	4	6
Uncharacterized protein YNL134C	YNL134C	YNN4	41	3	1	10	0	1	0	6	8	7	7	5	4
Cysteinyl-tRNA synthetase	YNL247W	SYC	88	3	4	3	3	4	2	1	0	2	0	2	1
Uncharacterized protein YNR040W	YNR040W	YN8O	29	12	8	3	12	10	6	8	7	2	0	0	0
Probable electron transfer flavoprotein-ubiquinone oxidoreductase, mitochondrial	YOR356W	ETFD	70	16	13	9	21	26	18	10	9	5	0	0	0
GTP-binding protein YPT1	YPT1	YPT1	23	0	2	1	1	0	0	3	3	0	0	0	0
RNA annealing protein YRA1	YRA1	YRA1	25	0	0	0	0	0	0	0	0	0	0	0	0
Protein ZEO1	ZEO1	ZEO1	13	2	2	2	5	5	3	2	2	7	0	0	0
Zuotin	ZUO1	ZUO1	49	2	6	4	2	3	1	5	7	9	8	3	6
