# Supplementary material for: Proteomic Profiling of Autophagosome Cargo in Saccharomyces cerevisiae
Source: PLoS One. 2014 Mar 13;9(3):e91651. doi: 10.1371/journal.pone.0091651 (PMC3953483; doi:10.1371/journal.pone.0091651)
Supplement: Table S2 — Data used for principal component analyses (378 proteins; ypt7 Δ_AP in Table S1>0). (XLSX) [file pone.0091651.s005.xlsx]

## Sheet: Table S2
Table S2. Data used for principal component analyses (378 proteins; ypt7D_AP in Table S1 > 0)
Protein name	Gene name	1st_ypt7D_AP	2nd_ypt7D_AP	3rd_ypt7D_AP	1st_ypt7Datg1D_AP	2nd_ypt7Datg1D_AP	3rd_ypt7Datg1D_AP	1st_ypt7Datg11D_AP	2nd_ypt7Datg11D_AP	3rd_ypt7Datg11D_AP	1st_Cytosol	2nd_Cytosol	3rd_Cytosol
ADP,ATP carrier protein 2	AAC2	98	73	57	102	41	61	96	44	45	0	0	0
Aspartate aminotransferase, cytoplasmic	AAT2	2	1	3	4	5	2	3	5	7	8	7	8
ARS-binding factor 2, mitochondrial	ABF2	12	10	15	15	22	23	13	14	15	0	0	0
Acetyl-CoA hydrolase	ACH1	17	6	14	22	19	28	9	6	11	0	0	0
Aconitate hydratase, mitochondrial	ACO1	124	96	96	147	135	172	102	90	95	0	0	0
Probable aconitate hydratase 2	ACO2	34	33	23	45	52	56	20	27	21	0	0	0
Actin	ACT1	6	9	11	3	6	4	7	10	6	37	48	46
Adenylosuccinate lyase	ADE13	3	4	1	0	0	0	5	5	1	12	16	12
Bifunctional purine biosynthetic protein ADE5,7	ADE5,7	3	3	15	0	0	3	9	4	6	15	20	10
Alcohol dehydrogenase 1	ADH1	63	68	76	31	39	50	73	73	81	84	75	79
Alcohol dehydrogenase 3, mitochondrial	ADH3	55	42	47	63	46	68	45	40	42	0	0	0
NADP-dependent alcohol dehydrogenase 6	ADH6	2	2	2	0	0	0	1	0	1	0	2	2
Adenosine kinase	ADO1	3	6	6	0	0	0	3	4	6	4	4	0
Mitochondrial respiratory chain complexes assembly protein AFG3	AFG3	1	5	2	5	11	5	2	3	0	0	0	0
Peroxiredoxin type-2	AHP1	7	11	6	5	7	1	9	10	8	7	8	7
Probable prolyl-tRNA synthetase, mitochondrial	AIM10	7	1	2	11	11	7	3	0	2	0	0	0
Probable electron transfer flavoprotein subunit alpha, mitochondrial	AIM45	17	19	14	24	25	26	16	15	12	0	0	0
Alanyl-tRNA synthetase, cytoplasmic	ALA1	6	14	12	4	1	0	8	5	4	10	10	11
Potassium-activated aldehyde dehydrogenase, mitochondrial	ALD4	101	95	96	114	118	122	86	97	89	0	0	0
Aldehyde dehydrogenase 5, mitochondrial	ALD5	60	52	53	52	46	44	24	28	28	0	0	0
Magnesium-activated aldehyde dehydrogenase, cytosolic	ALD6	44	53	80	4	20	7	42	62	67	67	52	49
Probable alanine aminotransferase, mitochondrial	ALT1	20	19	20	22	25	38	17	14	22	0	0	0
Vacuolar aminopeptidase 1	APE1	54	53	72	0	0	0	3	4	1	43	25	38
Aminopeptidase 2, mitochondrial	APE2	26	27	9	37	33	18	12	20	9	2	7	1
Adenine phosphoribosyltransferase 1	APT1	1	2	5	0	0	0	2	0	0	1	2	1
ADP-ribosylation factor 1	ARF1	2	3	1	0	0	1	1	0	1	14	7	11
Protein ARG5,6, mitochondrial	ARG5,6	25	17	14	39	34	30	17	20	24	0	0	0
Arginine biosynthesis bifunctional protein ARG7, mitochondrial	ARG7	26	32	23	35	34	35	32	32	30	0	0	0
Acetylornithine aminotransferase, mitochondrial	ARG8	6	9	4	6	9	9	7	10	6	0	0	0
Phospho-2-dehydro-3-deoxyheptonate aldolase, tyrosine-inhibited	ARO4	2	1	6	0	0	0	5	2	6	6	5	2
Guanine nucleotide-binding protein subunit beta-like protein	ASC1	30	43	34	8	18	13	40	46	35	39	36	50
Asparagine synthetase [glutamine-hydrolyzing] 1	ASN1	7	4	10	0	0	2	5	9	13	11	7	12
Iron-sulfur clusters transporter ATM1, mitochondrial	ATM1	6	9	3	6	9	4	3	3	3	0	0	0
ATP synthase subunit alpha, mitochondrial	ATP1	101	104	107	136	138	129	92	94	101	0	0	0
ATP synthase subunit delta, mitochondrial	ATP16	5	5	5	10	11	9	7	8	8	0	0	0
ATP synthase subunit f, mitochondrial	ATP17	4	5	3	5	5	3	3	4	3	0	0	0
ATP synthase subunit beta, mitochondrial	ATP2	139	123	126	183	166	151	129	134	126	0	0	0
ATP synthase subunit gamma, mitochondrial	ATP3	29	22	19	36	32	27	27	22	27	0	0	0
ATP synthase subunit 4, mitochondrial	ATP4	16	18	8	27	14	10	13	12	3	0	0	0
ATP synthase subunit 5, mitochondrial	ATP5	17	18	3	24	13	10	12	18	15	0	0	0
ATP synthase subunit d, mitochondrial	ATP7	14	8	9	19	7	6	12	15	9	0	0	0
Branched-chain-amino-acid aminotransferase, mitochondrial	BAT1	74	70	84	61	57	47	36	50	39	0	0	1
Mitochondrial chaperone BCS1	BCS1	5	4	1	9	15	6	4	2	1	0	0	0
Protein BMH1	BMH1	13	24	17	11	14	9	18	26	27	38	40	21
Protein BMH2	BMH2	3	3	5	3	3	3	3	3	3	3	4	4
Probable kynurenine--oxoglutarate transaminase BNA3	BNA3	7	9	2	9	16	8	2	6	0	0	0	0
Protein CBP3, mitochondrial	CBP3	11	9	3	20	12	7	7	8	11	0	0	0
Cytochrome B pre-mRNA-processing protein 6	CBP6	5	6	3	8	5	1	6	6	4	0	0	0
Cytochrome c peroxidase, mitochondrial	CCP1	2	2	1	2	3	4	4	0	1	0	0	0
T-complex protein 1 subunit eta	CCT7	1	3	2	0	0	0	0	2	1	3	2	1
Leucyl-tRNA synthetase, cytoplasmic	CDC60	6	11	8	0	0	1	9	16	4	11	22	21
Citrate synthase, mitochondrial	CIT1	39	37	24	64	41	33	32	24	30	0	0	0
Cofilin	COF1	1	4	1	0	0	0	2	5	0	10	9	5
Ubiquinone biosynthesis methyltransferase COQ5, mitochondrial	COQ5	18	18	14	31	26	22	17	12	12	0	1	0
Cytochrome b-c1 complex subunit 1, mitochondrial	COR1	59	54	65	84	71	92	46	57	49	0	0	0
Cytochrome c oxidase assembly protein COX15	COX15	6	6	3	7	2	3	6	1	0	0	0	0
Cytochrome c oxidase subunit 4, mitochondrial	COX4	7	2	1	6	8	4	2	3	2	0	0	0
Peptidyl-prolyl cis-trans isomerase C, mitochondrial	CPR3	9	12	10	15	22	20	8	9	10	0	0	0
Cytochrome c1, heme protein, mitochondrial	CTC1	16	15	12	28	21	19	16	14	12	0	0	0
Tricarboxylate transport protein	CTP1	5	2	3	4	2	6	2	4	2	0	0	0
Cytochrome c iso-1	CYC1	6	4	3	5	2	2	6	3	3	0	0	0
Mitochondrial presequence protease	CYM1	24	24	19	46	46	50	9	16	12	0	0	0
Cystathionine gamma-lyase	CYS3	13	12	18	0	2	16	16	21	19	18	8	13
Cystathionine beta-synthase	CYS4	6	16	17	0	5	2	12	31	32	24	17	13
Asparaginyl-tRNA synthetase, cytoplasmic	DED81	9	4	7	0	0	1	6	15	11	9	11	12
D-lactate dehydrogenase [cytochrome] 1, mitochondrial	DLD1	5	2	3	0	3	3	3	0	0	0	0	0
D-lactate dehydrogenase [cytochrome] 2, mitochondrial	DLD2	27	26	24	31	39	35	23	23	21	0	0	0
D-lactate dehydrogenase [cytochrome] 3	DLD3	4	3	7	0	0	0	3	6	2	1	3	4
Dolichol-phosphate mannosyltransferase	DPM1	2	1	2	2	2	1	1	0	0	1	4	0
Aspartyl-tRNA synthetase, cytoplasmic	DPS1	7	13	7	0	0	0	9	12	16	12	17	20
Elongation factor 1-beta	EFB1	5	6	3	0	1	1	6	11	13	16	0	0
Elongation factor 2	EFT1	79	86	105	12	27	8	111	133	126	150	126	118
Nascent polypeptide-associated complex subunit alpha	EGD2	3	3	3	0	0	1	3	3	5	2	2	3
3-hydroxyisobutyryl-CoA hydrolase, mitochondrial	EHD3	3	5	1	10	11	6	2	1	2	0	0	0
Enolase 1	ENO1	6	6	5	1	0	0	12	10	3	18	22	18
Enolase 2	ENO2	150	139	179	85	89	96	197	176	239	257	199	174
Diphosphomevalonate decarboxylase	ERG19	2	3	3	0	0	0	4	4	6	4	4	5
Enoyl-[acyl-carrier protein] reductase [NADPH, B-specific], mitochondrial	ETR1	17	10	10	23	17	24	6	4	6	0	0	0
Fatty acid synthase subunit beta	FAS1	31	36	34	0	0	0	53	37	33	56	62	66
Fatty acid synthase subunit alpha	FAS2	24	30	21	2	1	5	27	57	38	34	51	51
Acetyl-CoA carboxylase	FAS3	1	8	12	0	0	5	10	12	12	12	12	20
Fructose-bisphosphate aldolase	FBA1	58	50	76	29	37	30	111	83	104	176	159	123
Uncharacterized mitochondrial hydrolase FMP41	FMP41	4	7	7	13	15	18	6	5	7	0	0	0
Farnesyl pyrophosphate synthetase	FPP1	13	9	8	0	0	0	16	2	4	15	12	14
Phenylalanyl-tRNA synthetase alpha chain	FRS2	6	5	13	0	0	0	6	5	10	14	6	7
Probable mitochondrial transport protein FSF1	FSF1	13	13	6	16	7	10	3	7	4	0	0	0
Fumarate hydratase, mitochondrial	FUM1	26	17	23	34	37	37	21	14	26	0	0	0
Eukaryotic translation initiation factor 5B	FUN12	2	1	3	0	0	0	3	1	4	6	7	5
Aminomethyltransferase, mitochondrial	GCV1	16	16	19	37	43	36	19	22	23	0	0	0
Glycine dehydrogenase [decarboxylating], mitochondrial	GCV2	24	17	14	49	58	68	16	14	13	0	0	0
Glycine cleavage system H protein, mitochondrial	GCV3	12	19	14	19	22	22	9	18	12	0	0	0
NADP-specific glutamate dehydrogenase 1	GDH1	12	18	29	0	0	0	3	11	11	27	30	34
Glucokinase-1	GLK1	3	9	4	0	0	0	5	13	8	18	24	19
Glutathione reductase	GLR1	6	5	6	7	12	6	3	6	6	0	0	0
Low specificity L-threonine aldolase	GLY1	1	1	2	0	0	0	1	0	0	4	3	2
6-phosphogluconate dehydrogenase, decarboxylating 1	GND1	18	19	30	6	10	8	22	24	21	22	29	24
Phosphoglycerate mutase 1	GPM1	30	24	29	14	16	11	32	43	41	41	45	39
(DL)-glycerol-3-phosphatase 1	GPP1	17	15	15	10	3	5	16	12	14	15	13	13
Glycyl-tRNA synthetase 1	GRS1	12	12	23	7	4	2	12	19	21	16	21	27
Monothiol glutaredoxin-5, mitochondrial	GRX5	5	10	1	9	10	6	3	6	1	0	0	0
GTP-binding nuclear protein GSP1/CNR1	GSP1	2	5	5	0	3	0	3	6	5	7	5	8
Glutamyl-tRNA synthetase, cytoplasmic	GUS1	12	19	17	0	1	0	21	22	21	19	22	21
Glycerol-3-phosphate dehydrogenase, mitochondrial	GUT2	3	2	3	6	12	7	1	3	2	0	0	0
Elongation factor 3B	HEF3	3	3	5	0	0	0	4	3	4	1	1	3
Protoporphyrinogen oxidase	HEM14	6	8	7	15	14	12	3	9	4	0	0	0
Ferrochelatase, mitochondrial	HEM15	17	18	9	22	21	21	9	19	16	0	0	0
ATP phosphoribosyltransferase	HIS1	3	5	3	0	0	0	3	4	2	3	7	3
Histidine biosynthesis trifunctional protein	HIS4	1	1	6	0	2	2	6	5	3	2	17	10
Aspartate-semialdehyde dehydrogenase	HOM2	3	3	6	0	0	0	2	2	6	5	10	14
Homoserine dehydrogenase	HOM6	4	6	4	2	3	0	6	9	7	12	8	10
ATP-dependent molecular chaperone HSC82	HSC82	66	69	67	14	21	22	71	74	78	96	106	93
10 kDa heat shock protein, mitochondrial	HSP10	18	18	13	21	23	20	16	15	21	0	0	0
Heat shock protein 104	HSP104	2	3	7	0	2	0	4	7	5	9	18	14
Heat shock protein 60, mitochondrial	HSP60	152	145	128	166	148	185	127	128	137	0	0	0
Heat shock protein 78, mitochondrial	HSP78	53	58	31	94	83	74	52	43	51	0	0	0
Hexokinase-2	HXK2	17	20	33	7	16	6	16	30	26	26	26	22
Low-affinity glucose transporter HXT3	HXT3	1	3	2	8	10	6	3	3	0	0	0	0
Eukaryotic translation initiation factor 5A-2	HYP2	21	22	14	4	7	3	22	24	28	36	15	18
Putative transferase CAF17, mitochondrial	IBA57	6	6	1	9	11	10	0	5	0	0	0	0
Isocitrate dehydrogenase [NAD] subunit 1, mitochondrial	IDH1	41	49	45	55	52	55	27	38	46	0	0	0
Isocitrate dehydrogenase [NAD] subunit 2, mitochondrial	IDH2	29	38	30	38	34	69	29	35	36	0	0	0
Isocitrate dehydrogenase [NADP], mitochondrial	IDP1	79	75	62	105	115	88	58	76	66	0	0	0
Isoleucyl-tRNA synthetase, cytoplasmic	ILS1	8	4	3	0	0	0	14	5	6	18	23	27
Threonine dehydratase, mitochondrial	ILV1	58	52	50	77	87	73	53	49	51	0	0	0
Acetolactate synthase catalytic subunit, mitochondrial	ILV2	85	81	82	79	90	117	61	55	66	0	0	0
Dihydroxy-acid dehydratase, mitochondrial	ILV3	97	80	88	89	86	93	59	50	57	0	0	0
Ketol-acid reductoisomerase, mitochondrial	ILV5	314	182	217	214	186	296	180	171	158	0	0	9
Acetolactate synthase small subunit, mitochondrial	ILV6	19	23	13	35	33	21	22	21	22	0	0	0
Probable inosine-5'-monophosphate dehydrogenase IMD3	IMD3	3	6	4	0	0	0	6	5	7	13	9	8
54S ribosomal protein IMG1, mitochondrial	IMG1	3	3	1	7	1	1	2	0	0	0	0	0
Inorganic pyrophosphatase	IPP1	4	9	8	2	2	0	6	13	13	20	12	12
Protein ISD11	ISD11	2	5	3	9	4	6	4	5	3	0	0	0
Importin subunit beta-4	KAP123	2	13	5	0	0	0	9	13	9	18	12	19
Importin subunit beta-1	KAP95	3	4	1	0	0	0	2	7	1	7	7	5
2-oxoglutarate dehydrogenase E1 component, mitochondrial	KGD1	53	39	33	87	54	76	32	26	28	0	0	0
Dihydrolipoyllysine-residue succinyltransferase component of 2-oxoglutarate dehydrogenase complex, mitochondrial	KGD2	18	18	14	23	22	28	10	18	10	0	0	0
Lysyl-tRNA synthetase, cytoplasmic	KRS1	2	4	8	0	0	0	4	7	10	7	6	9
Cysteine proteinase 1, mitochondrial	LAP3	6	7	4	18	12	4	3	5	5	0	0	0
3-isopropylmalate dehydratase	LEU1	3	6	11	0	0	0	0	0	0	21	15	23
2-isopropylmalate synthase	LEU4	53	51	49	49	48	64	32	37	35	0	0	0
2-isopropylmalate synthase 2, mitochondrial	LEU9	12	17	15	10	12	22	5	11	13	0	0	0
Deoxyhypusine hydroxylase	LIA1	3	1	5	0	0	1	3	8	8	8	0	0
Dihydrolipoyl dehydrogenase, mitochondrial	LPD1	79	68	68	103	102	92	68	61	60	0	0	0
Succinyl-CoA ligase [ADP-forming] subunit alpha, mitochondrial	LSC1	28	25	29	38	47	60	33	29	37	0	0	0
Succinyl-CoA ligase [ADP-forming] subunit beta, mitochondrial	LSC2	22	19	13	38	30	32	18	27	18	0	0	0
Homoisocitrate dehydrogenase, mitochondrial	LYS12	26	21	22	36	49	44	20	28	29	0	0	0
Homoaconitase, mitochondrial	LYS4	24	24	17	39	44	44	17	18	16	0	0	0
NAD-dependent malic enzyme, mitochondrial	MAE1	39	33	43	43	44	68	16	27	22	0	0	0
Mitochondrial acidic protein MAM33	MAM33	24	16	14	29	26	25	16	19	18	0	0	0
Mitochondrial-processing peptidase subunit beta	MAS1	9	8	4	17	15	21	9	2	6	0	0	0
Mitochondrial-processing peptidase subunit alpha	MAS2	10	11	12	17	15	23	10	10	7	0	0	0
NADH-cytochrome b5 reductase 2	MCR1	8	5	3	4	9	5	18	0	5	0	0	0
Mitochondrial clpX-like chaperone MCX1	MCX1	7	7	3	8	11	10	4	4	0	0	0	0
Malate dehydrogenase, mitochondrial	MDH1	36	29	37	50	52	53	34	35	35	0	0	0
DnaJ homolog 1, mitochondrial	MDJ1	9	5	4	15	14	26	8	7	11	0	0	0
Mitochondrial distribution and morphology protein 38	MDM38	11	13	10	18	24	10	7	12	12	0	0	0
Protein MET17	MET17	8	12	25	0	7	9	9	26	20	16	2	22
5-methyltetrahydropteroyltriglutamate--homocysteine methyltransferase	MET6	12	28	22	3	9	0	16	22	19	24	17	34
GrpE protein homolog, mitochondrial	MGE1	12	10	5	14	15	5	7	7	4	0	0	0
Mitochondrial genome maintenance protein MGM101	MGM101	9	9	1	10	9	7	3	8	2	0	0	0
Mitochondrial phosphate carrier protein	MIR1	65	52	54	62	53	49	51	48	56	0	0	0
C-1-tetrahydrofolate synthase, mitochondrial	MIS1	57	55	52	91	82	95	43	52	52	0	0	0
Protein MMF1, mitochondrial	MMF1	37	34	27	37	35	27	30	26	29	0	0	0
Mannose-1-phosphate guanyltransferase	MPG1	12	19	19	8	6	4	9	25	19	14	18	24
Peptide chain release factor 1, mitochondrial	MRF1	2	2	2	6	5	2	0	2	0	0	0	0
Protein MRH1	MRH1	7	8	7	8	9	8	6	5	5	0	0	0
ATP-dependent RNA helicase MRH4, mitochondrial	MRH4	6	5	1	6	6	0	1	4	1	0	0	0
37S ribosomal protein MRP1, mitochondrial	MRP1	15	17	9	16	20	18	12	8	15	0	0	0
37S ribosomal protein MRP13, mitochondrial	MRP13	9	5	4	11	8	12	3	3	3	0	0	0
37S ribosomal protein MRP4, mitochondrial	MRP4	8	8	7	12	11	10	6	9	8	0	0	0
37S ribosomal protein MRP51, mitochondrial	MRP51	8	8	1	10	9	7	8	7	2	0	0	0
54S ribosomal protein L1, mitochondrial	MRPL1	13	11	4	23	27	15	5	12	13	0	0	0
54S ribosomal protein L11, mitochondrial	MRPL11	5	5	2	9	5	5	3	7	4	0	0	0
54S ribosomal protein L15, mitochondrial	MRPL15	4	1	5	7	3	3	1	1	6	0	0	0
54S ribosomal protein L19, mitochondrial	MRPL19	1	1	1	6	8	2	2	2	3	0	0	0
54S ribosomal protein L22, mitochondrial	MRPL22	1	5	1	9	3	0	2	2	0	0	0	0
54S ribosomal protein L3, mitochondrial	MRPL3	13	12	7	23	14	12	7	10	5	0	0	0
54S ribosomal protein L35, mitochondrial	MRPL35	4	4	1	8	11	3	1	5	3	0	0	0
54S ribosomal protein L4, mitochondrial	MRPL4	6	7	2	11	9	8	2	5	3	0	0	0
54S ribosomal protein L7, mitochondrial	MRPL7	6	8	1	9	17	8	1	6	0	0	0	0
37S ribosomal protein S35, mitochondrial	MRPS35	2	10	5	22	16	13	4	5	6	0	0	0
37S ribosomal protein S8, mitochondrial	MRPS8	3	5	2	10	7	5	1	2	4	0	0	0
37S ribosomal protein S9, mitochondrial	MRPS9	5	9	4	12	10	4	5	7	2	0	0	0
Meiotic sister-chromatid recombination protein 6, mitochondrial	MSC6	8	20	10	24	22	12	8	13	3	0	0	0
Aspartyl-tRNA synthetase, mitochondrial	MSD1	6	1	5	4	7	9	1	4	0	0	0	0
ATP-dependent RNA helicase MSS116, mitochondrial	MSS116	40	25	24	49	38	50	32	12	21	0	0	0
Tryptophanyl-tRNA synthetase, mitochondrial	MSW1	7	4	4	10	3	6	8	7	8	0	0	0
Tyrosyl-tRNA synthetase, mitochondrial	MSY1	5	2	1	17	18	4	0	0	0	0	0	0
Leucyl-tRNA synthetase, mitochondrial	NAM2	1	5	1	10	8	7	0	1	0	0	0	0
37S ribosomal protein NAM9, mitochondrial	NAM9	13	9	5	15	12	8	8	6	10	0	0	0
External NADH-ubiquinone oxidoreductase 1, mitochondrial	NDE1	29	39	24	54	45	38	38	25	30	0	0	0
Rotenone-insensitive NADH-ubiquinone oxidoreductase, mitochondrial	NDI1	29	23	28	56	54	43	21	22	21	0	0	0
Cysteine desulfurase, mitochondrial	NFS1	22	15	18	29	31	27	17	9	14	0	0	0
NifU-like protein, mitochondrial	NFU1	11	8	7	14	17	15	3	5	6	0	0	0
Eukaryotic translation initiation factor 3 subunit C	NIP1	6	6	9	1	0	0	9	12	6	10	13	8
Probable hydrolase NIT3	NIT3	5	3	4	14	11	10	4	7	5	0	0	0
Mitochondrial nuclease	NUC1	5	5	8	5	12	13	11	3	4	0	0	0
Mitochondrial oxaloacetate transport protein	OAC1	40	33	26	14	12	8	4	5	6	0	0	0
Mitochondrial 2-oxodicarboxylate carrier 2	ODC2	3	7	1	5	0	1	1	0	0	0	0	0
NADPH dehydrogenase 2	OYE2	2	7	19	0	5	1	5	13	15	8	9	9
Polyadenylate-binding protein, cytoplasmic and nuclear	PAB1	4	6	10	0	2	2	3	6	8	15	3	1
Presequence translocated-associated motor subunit PAM17, mitochondrial	PAM17	6	7	6	6	6	6	4	6	6	0	0	0
2-dehydropantoate 2-reductase	PAN5	7	10	4	12	14	8	6	3	7	0	0	0
Pyruvate dehydrogenase E1 component subunit alpha, mitochondrial	PDA1	65	46	50	69	76	110	45	47	43	0	0	0
Dihydrolipoyllysine-residue acetyltransferase component of pyruvate dehydrogenase complex, mitochondrial	PDA2	43	38	35	53	46	85	25	29	41	0	0	0
Pyruvate dehydrogenase E1 component subunit beta, mitochondrial	PDB1	66	48	61	78	64	89	60	49	60	0	0	0
Pyruvate decarboxylase isozyme 1	PDC1	98	99	160	56	79	69	107	121	143	200	151	157
Pleiotropic ABC efflux transporter of multiple drugs	PDR5	4	6	3	31	15	19	2	7	3	0	0	0
Pyruvate dehydrogenase complex protein X component, mitochondrial	PDX1	12	17	11	24	38	13	14	17	11	0	0	0
6-phosphofructokinase subunit alpha	PFK1	17	29	24	1	2	0	20	30	26	46	39	36
6-phosphofructokinase subunit beta	PFK2	16	9	37	0	1	1	21	24	38	43	36	41
Glucose-6-phosphate isomerase	PGI1	34	45	41	13	21	19	35	45	42	42	49	58
Phosphoglycerate kinase	PGK1	85	80	81	46	50	35	98	96	116	122	155	105
Prohibitin-1	PHB1	24	19	19	23	25	19	17	17	16	0	0	0
Prohibitin-2	PHB2	14	11	6	17	13	11	8	10	7	0	0	0
Repressible alkaline phosphatase	PHO8	3	2	8	0	0	1	5	6	6	8	3	11
Sphingolipid long chain base-responsive protein PIL1	PIL1	3	10	11	0	5	1	1	5	6	0	0	0
Lon protease homolog, mitochondrial	PIM1	23	30	26	45	41	43	20	23	19	0	0	0
Plasma membrane ATPase 1	PMA1	60	69	62	103	78	80	57	48	45	9	0	0
Mitochondrial outer membrane protein porin 1	POR1	91	72	146	102	95	251	93	89	139	0	0	0
NADH kinase POS5, mitochondrial	POS5	5	7	2	14	17	20	0	5	1	0	0	0
Mitochondrial peroxiredoxin PRX1	PRX1	1	6	1	3	12	6	4	3	3	0	0	0
Proline dehydrogenase, mitochondrial	PUT1	2	2	3	8	5	3	3	2	4	0	0	0
Delta-1-pyrroline-5-carboxylate dehydrogenase, mitochondrial	PUT2	19	13	20	32	38	36	16	16	15	0	0	0
Pyruvate kinase 1	PYK1	104	107	178	45	51	66	155	133	193	154	155	219
Cytochrome b-c1 complex subunit 2, mitochondrial	QCR2	67	64	36	83	86	57	56	73	47	0	0	0
Cytochrome b-c1 complex subunit 8	QCR8	5	3	1	9	10	7	2	3	0	0	0	0
Ras-like protein 2	RAS2	1	3	4	5	10	7	2	1	1	0	0	0
Mitochondrial respiratory chain complexes assembly protein RCA1	RCA1	10	5	1	12	10	7	3	1	1	0	0	0
Coatomer subunit alpha	RET1	3	3	3	0	0	0	3	5	1	6	4	11
Single-stranded DNA-binding protein RIM1, mitochondrial	RIM1	13	24	9	13	17	10	7	17	6	0	0	0
Cytochrome b-c1 complex subunit Rieske, mitochondrial	RIP1	22	17	13	35	32	31	17	16	13	0	0	0
Ribonucleoside-diphosphate reductase small chain 2	RNR4	2	2	2	1	0	0	2	2	0	13	14	15
60S ribosomal protein L10	RPL10	16	13	17	0	4	4	16	18	24	25	26	22
60S ribosomal protein L11-A	RPL11A	6	11	10	3	3	3	12	17	12	16	14	16
60S ribosomal protein L12	RPL12A	9	21	21	2	4	3	14	27	24	20	23	17
60S ribosomal protein L13-A	RPL13A	12	13	9	1	5	1	12	18	15	13	9	10
60S ribosomal protein L14-A	RPL14A	11	19	15	6	1	2	12	21	16	22	10	10
60S ribosomal protein L15-A	RPL15A	12	15	12	0	2	0	16	17	12	15	17	11
60S ribosomal protein L16-A	RPL16A	5	4	2	0	0	0	5	3	7	6	4	5
60S ribosomal protein L16-B	RPL16B	12	10	2	0	0	0	9	14	7	14	13	15
60S ribosomal protein L17-B	RPL17B	10	12	10	0	3	0	15	17	17	18	13	9
60S ribosomal protein L18	RPL18A	8	10	9	0	2	0	9	9	9	3	9	12
60S ribosomal protein L19	RPL19A	9	12	3	0	1	0	14	21	17	19	11	5
60S ribosomal protein L1	RPL1A	7	13	7	0	0	0	12	12	18	16	10	19
60S ribosomal protein L20	RPL20A	7	15	14	1	2	0	16	16	18	16	9	14
60S ribosomal protein L21-A	RPL21A	9	11	13	0	1	0	10	12	11	5	10	1
60S ribosomal protein L22-A	RPL22A	8	9	4	0	0	0	10	11	13	9	8	6
60S ribosomal protein L23	RPL23A	5	5	6	0	0	0	5	10	13	10	3	2
60S ribosomal protein L24-B	RPL24B	3	3	3	0	0	0	5	8	9	9	4	5
60S ribosomal protein L25	RPL25	9	8	7	4	3	1	15	13	12	17	9	10
60S ribosomal protein L26-B	RPL26B	8	18	10	0	0	0	14	22	19	17	6	11
60S ribosomal protein L27-A	RPL27A	13	14	17	3	4	3	19	15	20	21	18	17
60S ribosomal protein L28	RPL28	6	5	6	0	2	0	8	8	7	13	11	13
60S ribosomal protein L2	RPL2A	20	23	21	4	11	12	17	22	29	39	25	24
60S ribosomal protein L3	RPL3	14	15	15	0	1	1	34	32	22	52	41	33
60S ribosomal protein L30	RPL30	5	12	7	0	0	0	6	7	7	8	6	7
60S ribosomal protein L31-B	RPL31B	1	10	3	0	0	0	9	7	2	18	10	3
60S ribosomal protein L32	RPL32	5	5	2	2	3	3	7	7	6	6	5	5
60S ribosomal protein L33-B	RPL33B	8	6	7	0	3	3	5	12	6	5	6	5
60S ribosomal protein L35	RPL35A	9	15	4	0	0	0	10	17	13	12	13	8
60S ribosomal protein L36-B	RPL36B	10	11	10	0	0	0	14	15	11	16	12	12
60S ribosomal protein L38	RPL38	2	3	3	0	0	0	2	3	3	4	1	0
60S ribosomal protein L43	RPL43A	2	2	3	0	0	0	0	2	2	6	6	6
60S ribosomal protein L4-A	RPL4A	35	30	32	4	5	3	44	48	49	40	29	0
60S ribosomal protein L5	RPL5	28	33	22	9	11	4	39	41	43	48	47	36
60S ribosomal protein L6-A	RPL6A	12	12	11	2	0	0	16	16	4	18	13	15
60S ribosomal protein L7-A	RPL7A	20	19	19	1	3	3	28	29	31	24	24	29
60S ribosomal protein L8-B	RPL8B	21	21	24	0	1	0	35	44	52	38	39	42
60S ribosomal protein L9-B	RPL9B	15	14	19	2	5	3	20	19	24	28	16	21
60S acidic ribosomal protein P0	RPP0	15	20	14	4	7	1	13	24	20	24	19	20
40S ribosomal protein S0-B	RPS0B	13	20	18	3	6	5	18	23	18	10	15	10
40S ribosomal protein S10-A	RPS10A	9	4	3	0	0	0	10	3	0	7	6	11
40S ribosomal protein S11	RPS11A	8	11	9	0	1	0	15	12	14	7	11	10
40S ribosomal protein S12	RPS12	19	21	14	2	2	3	32	9	9	27	23	16
40S ribosomal protein S13	RPS13	7	9	6	3	3	0	13	11	10	12	7	6
40S ribosomal protein S14-A	RPS14A	12	8	9	2	2	0	19	16	15	18	9	3
40S ribosomal protein S15	RPS15	2	15	8	0	2	1	12	22	22	10	10	8
40S ribosomal protein S16	RPS16A	9	15	15	4	4	4	19	21	21	19	15	17
40S ribosomal protein S17-A	RPS17A	10	11	3	0	0	0	16	16	15	14	12	7
40S ribosomal protein S18	RPS18A	18	20	12	4	3	3	20	24	24	33	20	18
40S ribosomal protein S19-A	RPS19A	8	15	11	1	7	0	12	23	22	15	10	15
40S ribosomal protein S1-A	RPS1A	2	5	6	0	0	0	8	6	6	7	6	6
40S ribosomal protein S1-B	RPS1B	16	17	10	0	0	0	20	26	25	33	14	22
40S ribosomal protein S2	RPS2	13	16	17	2	5	0	18	18	22	25	21	16
40S ribosomal protein S20	RPS20	13	12	12	1	3	3	10	12	13	13	10	12
40S ribosomal protein S21-B	RPS21B	5	3	5	0	0	0	5	2	3	6	0	0
40S ribosomal protein S22-A	RPS22A	11	12	8	0	0	0	13	15	10	17	8	8
40S ribosomal protein S23	RPS23A	4	4	3	0	0	0	3	6	4	7	8	5
40S ribosomal protein S24	RPS24A	12	11	11	0	0	0	17	11	20	18	7	4
40S ribosomal protein S25-A	RPS25A	6	10	7	2	0	0	5	18	6	13	14	6
40S ribosomal protein S29-A	RPS29A	2	4	2	0	0	0	5	5	5	6	4	1
40S ribosomal protein S3	RPS3	24	28	33	6	9	7	37	39	40	40	36	30
40S ribosomal protein S4	RPS4A	26	25	19	2	4	2	28	34	34	34	35	35
40S ribosomal protein S5	RPS5	17	14	16	4	8	5	22	17	23	27	26	33
40S ribosomal protein S6	RPS6A	12	17	13	4	7	2	18	23	18	20	16	11
40S ribosomal protein S7-A	RPS7A	9	18	20	2	6	5	16	24	26	18	20	18
40S ribosomal protein S7-B	RPS7B	6	7	4	0	0	0	6	8	6	3	3	2
40S ribosomal protein S8	RPS8A	12	11	10	3	6	3	15	10	14	13	11	5
40S ribosomal protein S9-B	RPS9B	10	7	9	0	0	0	15	12	12	14	6	11
37S ribosomal protein S23, mitochondrial	RSM23	10	7	5	22	26	11	4	8	4	0	0	0
37S ribosomal protein S25, mitochondrial	RSM25	9	4	3	14	10	4	9	3	5	0	0	0
37S ribosomal protein S26, mitochondrial	RSM26	9	14	4	16	12	6	11	11	4	0	0	0
37S ribosomal protein S7, mitochondrial	RSM7	8	4	4	13	9	5	10	12	12	0	0	0
Adenosylhomocysteinase	SAH1	16	18	12	2	0	1	26	10	16	22	43	49
S-adenosylmethionine synthetase 2	SAM2	4	4	5	0	2	3	3	7	8	7	4	5
Succinate dehydrogenase [ubiquinone] flavoprotein subunit, mitochondrial	SDH1	17	7	8	25	13	24	12	7	7	0	0	0
Succinate dehydrogenase [ubiquinone] iron-sulfur subunit, mitochondrial	SDH2	8	10	5	11	7	8	6	8	6	0	0	0
Ras-related protein SEC4	SEC4	2	3	3	2	5	1	1	1	4	0	0	0
Phosphomannomutase	SEC53	6	6	10	0	2	1	7	8	8	14	8	6
Phosphoserine phosphatase	SER2	1	6	2	0	0	0	1	5	0	0	1	0
Seryl-tRNA synthetase, cytoplasmic	SES1	11	17	20	0	3	1	14	17	21	12	16	13
Small glutamine-rich tetratricopeptide repeat-containing protein 2	SGT2	5	3	6	0	1	5	6	10	5	5	2	3
Serine hydroxymethyltransferase, mitochondrial	SHM1	44	36	42	52	56	60	39	31	43	0	0	0
Serine hydroxymethyltransferase, cytosolic	SHM2	2	13	15	0	2	0	4	10	17	19	26	24
Superoxide dismutase [Cu-Zn]	SOD1	2	3	3	0	1	1	4	4	3	2	0	0
Superoxide dismutase [Mn], mitochondrial	SOD2	24	20	18	48	38	21	21	31	15	0	0	0
Heat shock protein SSA1	SSA1	18	16	30	7	11	15	22	20	22	30	18	12
Heat shock protein SSA2	SSA2	90	85	133	38	59	68	90	88	96	114	86	58
Heat shock protein SSB1	SSB1	75	92	95	51	62	51	90	102	94	104	69	65
Heat shock protein SSB2	SSB2	2	3	3	1	3	2	3	5	6	6	4	3
Heat shock protein SSC1, mitochondrial	SSC1	225	177	214	229	203	676	233	157	262	0	0	0
Heat shock protein homolog SSE1	SSE1	22	19	27	2	9	12	24	18	27	38	36	15
Heat shock protein SSQ1, mitochondrial	SSQ1	9	6	4	15	19	29	8	3	4	0	0	0
Ribosome-associated complex subunit SSZ1	SSZ1	7	11	23	0	0	0	19	19	34	22	8	5
Heat shock protein STI1	STI1	1	6	5	0	0	0	1	3	3	2	3	0
T-complex protein 1 subunit alpha	TCP1	4	2	6	0	0	0	7	5	6	9	6	13
Glyceraldehyde-3-phosphate dehydrogenase 2	TDH2	15	24	25	10	15	11	17	21	28	60	24	23
Glyceraldehyde-3-phosphate dehydrogenase 3	TDH3	195	137	372	92	95	187	384	268	420	440	487	455
Elongation factor 1-alpha	TEF1	92	79	140	50	57	61	108	94	169	171	105	110
Elongation factor 1-gamma 2	TEF4	18	23	27	6	3	3	8	27	20	18	11	24
V-type proton ATPase catalytic subunit A	TFP1	8	8	15	2	3	4	19	10	19	34	38	41
Threonine synthase	THR4	5	6	7	1	3	3	10	8	6	20	11	10
ATP-dependent RNA helicase eIF4A	TIF1	28	35	40	10	12	4	38	51	37	43	42	42
Mitochondrial import inner membrane translocase subunit TIM17	TIM17	18	15	17	15	17	20	15	21	15	0	0	0
Mitochondrial import inner membrane translocase subunit TIM23	TIM23	7	7	1	10	7	8	8	2	6	0	0	0
Mitochondrial import inner membrane translocase subunit TIM44	TIM44	23	27	16	42	29	21	14	19	19	0	0	0
Mitochondrial import inner membrane translocase subunit TIM50	TIM50	14	11	9	11	15	12	12	6	6	0	0	0
Translationally-controlled tumor protein homolog	TMA19	4	6	7	0	2	3	3	7	10	11	3	5
Mitochondrial import receptor subunit TOM40	TOM40	20	23	30	18	24	38	27	20	25	0	0	0
Triosephosphate isomerase	TPI1	34	35	41	17	16	19	37	39	47	54	45	38
Thioredoxin reductase 1	TRR1	2	4	4	0	0	0	4	1	5	11	1	1
Thioredoxin-1	TRX1	3	7	3	0	0	0	6	3	6	7	5	1
Peroxiredoxin TSA1	TSA1	10	17	8	1	9	4	13	18	9	13	10	9
Elongation factor Tu, mitochondrial	TUF1	54	59	46	86	89	88	50	56	52	0	0	0
Tyrosyl-tRNA synthetase, cytoplasmic	TYS1	3	3	4	0	0	0	6	9	11	11	15	9
Ubiquitin-activating enzyme E1 1	UBA1	4	1	4	0	0	0	0	3	4	10	15	17
40S ribosomal protein S31	UBI3	2	3	2	0	1	0	3	2	3	3	2	3
UTP--glucose-1-phosphate uridylyltransferase	UGP1	4	6	8	0	0	0	4	10	8	9	15	16
Valyl-tRNA synthetase, mitochondrial	VAS1	14	30	23	15	23	6	21	27	13	8	9	13
V-type proton ATPase subunit C	VMA5	1	1	2	0	0	0	1	1	2	2	8	14
UPF0327 protein YCL057C-A	YCL057C-A	9	8	10	7	11	12	8	7	7	0	0	0
Flavoprotein-like protein YCP4	YCP4	6	6	10	8	13	7	2	4	1	4	3	5
Mitochondrial protein import protein MAS5	YDJ1	4	2	6	0	0	3	3	7	3	5	0	0
Elongation factor 3A	YEF3	89	101	114	17	49	39	99	114	133	116	129	125
Uncharacterized protein YER080W	YER080W	28	34	20	59	59	46	19	31	18	0	0	0
Glutamate carboxypeptidase-like protein YFR044C	YFR044C	13	14	14	27	33	20	11	18	17	4	9	4
Probable electron transfer flavoprotein subunit beta	YGR207C	9	9	1	18	9	2	7	8	9	0	0	0
Flavohemoprotein, mitochondrial	YHB1	59	66	50	88	66	65	62	67	70	24	28	30
Uncharacterized oxidoreductase YHL021C	YHL021C	23	19	17	29	31	31	19	22	22	0	0	0
Putative mitochondrial carrier protein YHM1/SHM1	YHM1	27	18	11	26	18	24	16	18	12	0	0	0
Mitochondrial DNA replication protein YHM2	YHM2	12	11	10	19	17	27	14	10	16	0	0	0
Putative prolyl-tRNA synthetase YHR020W	YHR020W	4	3	9	0	0	0	2	3	11	6	5	10
Uncharacterized protein YJL171C	YJL171C	2	3	2	4	3	5	1	3	2	0	0	0
Uncharacterized protein YJR080C	YJR080C	5	11	3	18	12	7	4	4	2	0	0	0
Uncharacterized protein YJR111C	YJR111C	3	6	2	6	7	4	2	2	0	0	0	0
Uncharacterized protein YKR016W	YKR016W	11	4	12	7	21	13	26	0	1	0	0	0
Uncharacterized protein YKR070W	YKR070W	7	1	6	16	8	10	0	5	2	0	0	0
LETM1 domain-containing protein YLH47, mitochondrial	YLH47	9	13	5	15	13	11	8	9	10	0	0	0
Carrier protein YMC1, mitochondrial	YMC1	9	7	2	16	15	7	5	3	7	0	0	0
Protein YME1	YME1	2	6	2	6	4	2	7	0	0	0	0	0
54S ribosomal protein YmL6, mitochondrial	YML6	8	10	9	11	17	11	7	6	6	0	0	0
Uncharacterized protein YNL134C	YNL134C	3	1	10	0	1	0	6	8	7	7	5	4
Cysteinyl-tRNA synthetase	YNL247W	3	4	3	3	4	2	1	0	2	0	2	1
Uncharacterized protein YNR040W	YNR040W	12	8	3	12	10	6	8	7	2	0	0	0
Probable electron transfer flavoprotein-ubiquinone oxidoreductase, mitochondrial	YOR356W	16	13	9	21	26	18	10	9	5	0	0	0
Protein ZEO1	ZEO1	2	2	2	5	5	3	2	2	7	0	0	0
Zuotin	ZUO1	2	6	4	2	3	1	5	7	9	8	3	6
