# Supplementary material for: Proteomic Profiling of Autophagosome Cargo in Saccharomyces cerevisiae
Source: PLoS One. 2014 Mar 13;9(3):e91651. doi: 10.1371/journal.pone.0091651 (PMC3953483; doi:10.1371/journal.pone.0091651)
Supplement: Table S3 — Principal component analysis for Figure 4A (378 proteins). (XLSX) [file pone.0091651.s006.xlsx]

## Sheet: Table S3
Table S3. Principal component analysis for Figure 4A (378 proteins)
Protein name	Gene name	1st_ypt7Datg11D_AP	1st_ypt7Datg1D_AP	1st_ypt7D_AP	2nd_ypt7Datg11D_AP	2nd_ypt7Datg1D_AP	2nd_ypt7D_AP	3rd_ypt7Datg11D_AP	3rd_ypt7Datg1D_AP	3rd_ypt7D_AP	1st_Cytosol	2nd_Cytosol	3rd_Cytosol	PC1 score	1st_ypt7Datg11D_AP	1st_ypt7Datg1D_AP	1st_ypt7D_AP	2nd_ypt7Datg11D_AP	2nd_ypt7Datg1D_AP	2nd_ypt7D_AP	3rd_ypt7Datg11D_AP	3rd_ypt7Datg1D_AP	3rd_ypt7D_AP	1st_Cytosol	2nd_Cytosol	3rd_Cytosol	PC2 score
Glyceraldehyde-3-phosphate dehydrogenase 3	TDH3	384	92	195	268	95	137	420	187	372	440	487	455	1010.03	47.7692	-143.794	-104.028	-19.408	-135.523	-109.573	46.3496	-187.787	19.8026	199.245	253.988	233.242	498.916
Ketol-acid reductoisomerase, mitochondrial	ILV5	180	214	314	171	186	182	158	296	217	0	0	9	584.311	-14.5118	77.5915	141.01	4.73258	52.6409	39.3559	-58.1593	79.1833	13.2515	-139.278	-134.799	-119.288	-276.172
Heat shock protein SSC1, mitochondrial	SSC1	233	229	225	157	203	177	262	676	214	0	0	0	754.238	-18.0791	52.9216	1.70205	-57.6208	30.8578	-7.12739	-17.022	396.129	-49.002	-179.783	-174.001	-165.597	-441.288
Enolase 2	ENO2	197	85	150	176	89	139	239	96	179	257	199	174	565.984	8.58891	-47.1302	-17.564	14.9474	-40.1764	0.829813	29.6204	-114.016	-18.3581	122.09	68.4286	49.7353	190.048
Pyruvate kinase 1	PYK1	155	45	104	133	51	107	193	66	178	154	155	219	447.006	6.19585	-59.3544	-28.3394	5.80316	-51.0215	-2.12467	27.6352	-99.8678	22.1296	47.4503	51.8768	120.858	181.396
Pyruvate decarboxylase isozyme 1	PDC1	107	56	98	121	79	99	143	69	160	200	151	157	405.611	-28.0241	-38.6906	-22.0841	5.58226	-13.5738	-0.0191483	-7.05112	-81.5075	18.564	103.317	57.4265	67.9462	156.033
Mitochondrial outer membrane protein porin 1	POR1	93	102	91	89	95	72	139	251	146	0	0	0	341.765	-20.7705	22.2142	-10.1822	-8.25034	16.9978	-11.433	12.5678	124.183	26.8269	-81.4642	-78.8445	-75.0363	-168.842
Elongation factor 1-alpha	TEF1	108	50	92	94	57	79	169	61	140	171	105	110	357.012	-10.8461	-33.3452	-13.6961	-7.58889	-24.482	-8.1551	36.9274	-71.4744	15.5103	85.9015	22.6381	31.6162	118
Heat shock protein SSA2	SSA2	90	38	90	88	59	85	96	68	133	114	86	58	291.605	-7.07253	-30.0757	3.66824	5.02302	-7.55386	13.8124	-11.8759	-40.204	31.3178	44.4922	18.7275	-6.02324	54.177
Heat shock protein 60, mitochondrial	HSP60	127	166	152	128	148	145	137	185	128	0	0	0	395.592	-4.68907	73.6482	34.8819	15.433	57.7127	48.4266	-9.34493	38.2099	-9.94257	-94.2946	-91.2623	-86.8542	-185.666
ATP synthase subunit beta, mitochondrial	ATP2	129	183	139	134	166	123	126	151	126	0	0	0	379.44	2.68792	94.419	26.664	26.0292	79.3992	30.3698	-14.3695	10.2035	-6.31025	-90.4445	-87.5359	-83.3079	-177.095
Elongation factor 3A	YEF3	99	17	89	114	49	101	133	39	114	116	129	125	319.833	-7.46938	-57.6656	-5.68888	22.9906	-23.9964	22.9213	14.6815	-79.6784	2.47472	39.7637	55.2153	54.7792	127.49
ATP synthase subunit alpha, mitochondrial	ATP1	92	136	101	94	138	104	101	129	107	0	0	0	298.452	-7.35205	66.3257	12.6409	9.0745	69.8833	31.1407	-9.40908	18.2551	2.93003	-71.14	-68.8523	-65.5267	-143.351
Elongation factor 2	EFT1	111	12	79	133	27	86	126	8	105	150	126	118	305.067	9.44579	-59.2186	-11.3176	46.1921	-42.6265	11.5258	13.1437	-105.2	-1.3767	77.2832	55.6216	51.0209	163.472
Aconitate hydratase, mitochondrial	ACO1	102	147	124	90	135	96	95	172	96	0	0	0	317.283	-3.62064	72.9297	30.066	-0.283849	62.5855	18.5437	-22.3753	54.2677	-14.6362	-75.6286	-73.1965	-69.6611	-169.108
Potassium-activated aldehyde dehydrogenase, mitochondrial	ALD4	86	114	101	97	118	95	89	122	96	0	0	0	274.538	-5.39136	49.9085	19.7208	18.8792	55.3412	27.9787	-12.5624	20.1286	0.268753	-65.4398	-63.3354	-60.2763	-128.57
Heat shock protein SSB1	SSB1	90	51	75	102	62	92	94	51	95	104	69	65	271.509	-0.382816	-12.3843	-5.38224	24.7413	0.0326773	25.7183	-6.44165	-49.7472	0.325187	39.2823	6.36352	5.38889	48.5692
Dihydroxy-acid dehydratase, mitochondrial	ILV3	59	89	97	50	86	80	57	93	88	0	0	0	208.802	-10.5083	40.2548	35.1826	-9.41526	38.3444	29.0265	-20.244	15.5211	15.191	-49.7707	-48.1702	-45.8435	-102.728
Branched-chain-amino-acid aminotransferase, mitochondrial	BAT1	36	61	74	50	57	70	39	47	84	0	0	1	153.836	-15.2108	25.0866	28.4556	6.22537	21.8894	32.4449	-17.9101	-10.0832	30.3574	-36.6689	-35.4897	-32.7756	-63.0215
Acetolactate synthase catalytic subunit, mitochondrial	ILV2	61	79	85	55	90	81	66	117	82	0	0	0	216.303	-11.0054	28.5036	20.9618	-6.54974	40.6324	28.1953	-14.019	36.7376	6.57531	-51.5587	-49.9007	-47.4904	-109.247
Phosphoglycerate kinase	PGK1	98	46	85	96	50	80	116	35	81	122	155	105	298.822	-1.47521	-23.7606	-3.46859	10.9692	-18.2012	7.05042	5.45405	-75.8822	-23.199	50.7718	86.0624	39.3921	124.774
Magnesium-activated aldehyde dehydrogenase, cytosolic	ALD6	42	4	44	62	20	53	67	7	80	67	52	49	157.091	-10.2943	-32.6733	-2.5081	17.2992	-15.8535	14.6503	8.88579	-51.291	25.2224	29.5552	15.7594	14.5098	65.5786
Alcohol dehydrogenase 1	ADH1	73	31	63	73	39	68	81	50	76	84	75	79	226.153	-2.28418	-21.7958	-3.95422	8.64756	-12.6156	12.7908	-2.66266	-33.9171	-2.85919	30.0935	22.8271	29.3471	61.2174
Fructose-bisphosphate aldolase	FBA1	111	29	58	83	37	50	104	30	76	176	159	123	286.906	15.4916	-37.9788	-26.9407	1.36003	-28.4815	-20.0405	-2.13765	-76.4605	-24.0438	107.612	92.8114	60.0084	175.052
Vacuolar aminopeptidase 1	APE1	3	0	54	4	0	53	1	0	72	43	25	38	80.899	-23.9305	-18.886	30.0492	-19.0201	-18.4638	33.2506	-28.9277	-30.0187	43.7906	23.7167	6.33678	20.2382	36.7033
Dihydrolipoyl dehydrogenase, mitochondrial	LPD1	68	103	79	61	102	68	60	92	68	0	0	0	207.354	-1.02641	54.5927	17.6111	1.99666	54.6748	17.3799	-16.7085	15.0582	-4.30426	-49.4256	-47.8362	-45.5257	-106.985
ATP-dependent molecular chaperone HSC82	HSC82	71	14	66	74	21	69	78	22	67	96	106	93	217.275	-1.32878	-36.7232	1.67417	12.1738	-28.5893	15.9581	-2.37836	-58.6228	-8.76345	44.2097	55.8752	45.2963	108.194
Cytochrome b-c1 complex subunit 1, mitochondrial	COR1	46	84	59	57	71	54	49	92	65	0	0	0	172.927	-11.566	43.6297	7.8035	7.79295	31.5322	11.7843	-14.9726	27.8328	4.70038	-41.2195	-39.894	-37.9671	-90.8799
Isocitrate dehydrogenase [NADP], mitochondrial	IDP1	58	105	79	76	115	75	66	88	62	0	0	0	212.08	-12.5994	55.4895	16.2122	15.652	66.5963	23.2263	-12.4566	9.3048	-11.952	-50.552	-48.9263	-46.5632	-109.466
Plasma membrane ATPase 1	PMA1	57	103	60	48	78	69	45	80	62	9	0	0	179.186	-2.64943	61.1687	6.9506	-2.98795	37.1038	25.2564	-21.2879	13.5105	-0.481992	-33.7114	-41.3378	-39.3412	-90.8946
Pyruvate dehydrogenase E1 component subunit beta, mitochondrial	PDB1	60	78	66	49	64	48	60	89	61	0	0	0	174.482	1.91646	37.2668	14.3432	-0.649444	24.1774	5.40477	-4.54774	24.2559	0.158252	-41.5901	-40.2527	-38.3084	-84.9114
ADP,ATP carrier protein 2	AAC2	96	102	98	44	41	73	45	61	57	0	0	0	183.64	34.8678	59.1288	43.6319	-8.2554	-0.912805	28.1691	-22.9357	-7.1423	-7.03515	-43.7731	-42.3654	-40.3191	-80.1479
Mitochondrial phosphate carrier protein	MIR1	51	62	65	48	53	52	56	49	54	0	0	0	146.873	2.10729	27.7122	21.5171	6.20683	19.4787	16.1448	1.66596	-5.49931	2.78553	-35.0091	-33.8833	-32.2467	-59.5729
Aldehyde dehydrogenase 5, mitochondrial	ALD5	24	52	60	28	46	52	28	44	53	0	0	0	114.219	-14.0225	25.3353	26.1845	-4.50141	19.9314	24.1164	-14.2541	1.61737	13.1719	-27.2256	-26.3501	-25.0774	-55.9925
C-1-tetrahydrofolate synthase, mitochondrial	MIS1	43	91	57	52	82	55	52	95	52	0	0	0	171.993	-14.2548	50.848	6.08025	3.05895	42.7456	13.0125	-11.6268	31.1797	-7.97367	-40.9967	-39.6783	-37.7619	-97.7076
Flavohemoprotein	YHB1	62	88	59	67	66	66	70	65	50	24	28	30	195.108	-2.94962	42.4517	1.23685	11.4815	21.4699	18.3696	-2.17796	-7.3975	-18.0339	-22.5065	-17.0109	-12.8369	-41.2042
Threonine dehydratase, mitochondrial	ILV1	53	77	58	49	87	52	51	73	50	0	0	0	162.674	-1.15261	39.0235	9.8392	2.71069	49.8725	12.2875	-9.17933	12.6376	-6.72415	-38.7754	-37.5285	-35.7158	-84.0053
Pyruvate dehydrogenase E1 component subunit alpha, mitochondrial	PDA1	45	69	65	47	76	46	43	110	50	0	0	0	166.441	-10.4067	30.1441	15.7239	-0.361253	38.0127	5.36785	-18.5729	48.2398	-8.03774	-39.6734	-38.3975	-36.5429	-97.3051
2-isopropylmalate synthase	LEU4	32	49	53	37	48	51	35	64	49	0	0	0	125.499	-9.77745	19.702	15.8451	1.2889	19.357	20.3627	-11.4269	17.4319	5.23867	-29.9143	-28.9523	-27.5539	-62.5864
Alcohol dehydrogenase 3, mitochondrial	ADH3	45	63	55	40	46	42	42	68	47	0	0	0	135.263	-0.0279804	31.4225	14.9542	1.51037	15.1284	8.97899	-8.03921	17.8086	-0.166218	-32.2418	-31.205	-29.6978	-66.5959
Elongation factor Tu, mitochondrial	TUF1	50	86	54	56	89	59	52	88	46	0	0	0	171.29	-7.02096	46.012	3.28823	7.25884	49.9059	17.184	-11.3669	24.4404	-13.7287	-40.8293	-39.5163	-37.6076	-94.3793
Isocitrate dehydrogenase [NAD] subunit 1, mitochondrial	IDH1	27	55	41	38	52	49	46	55	45	0	0	0	121.727	-13.5217	26.5827	4.96189	3.3623	24.2179	19.2836	0.968574	9.8316	2.55404	-29.0151	-28.0821	-26.7257	-58.8763
NAD-dependent malic enzyme, mitochondrial	MAE1	16	43	39	27	44	33	22	68	43	0	0	0	101.057	-17.6411	19.408	9.08122	-1.75617	20.9354	8.32952	-15.385	30.5013	7.76143	-24.0883	-23.3137	-22.1876	-60.3558
Serine hydroxymethyltransferase, mitochondrial	SHM1	39	52	44	31	56	36	43	60	42	0	0	0	121.356	-1.39833	23.6692	8.07162	-3.53224	28.3025	6.37412	-1.89432	14.9691	-0.316719	-28.9268	-27.9966	-26.6443	-60.6038
Glucose-6-phosphate isomerase	PGI1	35	13	34	45	21	45	42	19	41	42	49	58	124.269	-6.36814	-16.0109	-2.79088	9.63878	-7.36239	14.6629	-3.97206	-27.1119	-2.33258	12.3788	20.3313	30.716	45.688
Triosephosphate isomerase	TPI1	37	17	34	39	16	35	47	19	41	54	45	38	119.975	-2.93871	-11.0085	-1.51962	4.86064	-11.3824	5.71117	2.61645	-25.5185	-0.835278	25.4023	17.3219	11.6588	42.2898
ATP-dependent RNA helicase eIF4A	TIF1	38	10	28	51	12	35	37	4	40	43	42	42	107.35	2.26431	-15.061	-3.78165	20.4534	-12.5007	8.79344	-2.71276	-35.8336	2.56734	17.4118	17.2347	18.4309	48.294
Malate dehydrogenase, mitochondrial	MDH1	34	50	36	35	52	29	35	53	37	0	0	0	108.072	-1.97625	24.7703	4.00441	4.24773	27.3343	2.61702	-4.9801	12.8983	-0.684651	-25.7604	-24.932	-23.7278	-54.8916
6-phosphofructokinase subunit beta	PFK2	21	0	16	24	1	9	38	1	37	43	36	41	75.8693	-4.25622	-17.7119	-6.4617	2.41114	-16.3159	-9.52151	9.93298	-27.1524	10.5444	24.9155	18.4971	24.3425	55.0134
Cytochrome b-c1 complex subunit 2, mitochondrial	QCR2	56	83	67	73	86	64	47	57	36	0	0	0	164.97	1.08311	44.4875	18.1595	26.0574	48.3485	23.727	-14.0287	-4.21429	-21.5247	-39.3227	-38.0581	-36.2199	-80.4266
Dihydrolipoyllysine-residue acetyltransferase component of pyruvate dehydrogenase complex, mitochondrial	PDA2	25	53	43	29	46	38	41	85	35	0	0	0	120.366	-15.0686	24.9004	7.36485	-5.2504	18.5286	8.61591	-3.52791	40.3366	-6.97135	-28.6907	-27.7681	-26.4269	-71.0409
Guanine nucleotide-binding protein subunit beta-like protein	ASC1	40	8	30	46	18	43	35	13	34	39	36	50	109.966	3.39316	-17.6719	-2.55641	14.7087	-7.098	16.1546	-5.68086	-27.8046	-4.34518	12.7881	10.631	25.8563	40.6134
Fatty acid synthase subunit beta	FAS1	53	0	31	37	0	36	33	0	34	56	62	66	112.344	15.6017	-26.2269	-2.26027	5.03219	-25.6406	8.57419	-8.56038	-41.6868	-5.1742	29.2214	36.0825	41.3343	80.3901
2-oxoglutarate dehydrogenase E1 component, mitochondrial	KGD1	32	87	53	26	54	39	28	76	33	0	0	0	125.964	-9.93226	57.5935	15.7074	-9.84343	25.2508	8.24922	-18.599	29.2593	-10.9235	-30.0252	-29.0596	-27.656	-82.3714
40S ribosomal protein S3	RPS3	37	6	24	39	9	28	40	7	33	40	36	30	94.1386	5.66212	-15.9768	-3.87044	12.2126	-12.4856	5.01855	5.17448	-27.9314	0.173982	17.5608	14.2824	9.33141	40.7518
Hexokinase-2	HXK2	16	7	17	30	16	20	26	6	33	26	26	22	69.4419	-7.11657	-9.21134	-3.55879	10.2401	0.15106	3.0476	0.310756	-19.7674	8.7857	9.44762	9.97991	6.75369	24.1092
60S ribosomal protein L4-A	RPL4A	44	4	35	48	5	30	49	3	32	40	29	0	94.6898	12.4786	-18.1055	6.96637	21.0557	-16.6114	6.88398	13.9706	-32.136	-1.01823	17.4294	7.15527	-20.7896	28.4135
Heat shock protein 78, mitochondrial	HSP78	52	94	53	43	83	58	51	74	31	0	0	0	157.419	-0.403532	57.2501	6.39476	-1.79421	47.0716	19.5702	-7.23559	15.5873	-23.892	-37.523	-36.3163	-34.5622	-89.5466
Isocitrate dehydrogenase [NAD] subunit 2, mitochondrial	IDH2	29	38	29	35	34	38	36	69	30	0	0	0	103.489	-5.45051	13.8403	-1.63867	5.55192	10.3804	12.7359	-2.28456	30.599	-6.08646	-24.6679	-23.8747	-22.7215	-53.879
Mitochondrial import receptor subunit TOM40	TOM40	27	18	20	20	24	23	25	38	30	0	0	0	69.7047	3.79592	1.72729	-0.636618	0.165302	8.09106	5.98342	-0.786491	12.1351	5.69403	-16.615	-16.0807	-15.304	-29.4355
6-phosphogluconate dehydrogenase, decarboxylating 1	GND1	22	6	18	24	10	19	21	8	30	22	29	24	66.2051	-0.0390663	-9.4557	-1.60051	5.16115	-5.11019	2.83778	-3.49182	-16.5663	6.91437	6.21916	13.7266	9.46435	24.9234
Heat shock protein SSA1	SSA1	22	7	18	20	11	16	22	15	30	30	18	12	64.4981	0.529159	-8.05721	-1.09516	1.64686	-3.72061	0.254482	-1.86036	-8.93294	7.50958	14.626	3.12043	-2.16088	15.0856
Succinyl-CoA ligase [ADP-forming] subunit alpha, mitochondrial	LSC1	33	38	28	29	47	25	37	60	29	0	0	0	99.2921	-0.0534614	14.82	-1.3962	0.746111	24.3382	0.760434	0.267973	23.1562	-5.62307	-23.6676	-22.9065	-21.8001	-51.8217
Phosphoglycerate mutase 1	GPM1	32	14	30	43	16	24	41	11	29	41	45	39	102.627	-2.16376	-9.95859	-0.383644	13.797	-7.423	-1.0538	3.03411	-27.0814	-6.78609	16.5374	21.3241	16.4676	42.0066
NADP-specific glutamate dehydrogenase 1	GDH1	3	0	12	11	0	18	11	0	29	27	30	34	47.0789	-12.6721	-10.9907	-1.93806	-2.39644	-10.745	6.50693	-6.41631	-17.4693	12.5836	15.7781	19.139	23.6636	38.7411
Rotenone-insensitive NADH-ubiquinone oxidoreductase, mitochondrial	NDI1	21	56	29	22	54	23	21	43	28	0	0	0	86.3373	-7.74093	35.8444	3.43917	-2.56756	34.2949	1.92301	-10.9395	10.9633	-2.10574	-20.5796	-19.9178	-18.9558	-53.7952
Protein MMF1, mitochondrial	MMF1	30	37	37	26	35	34	29	27	27	0	0	0	83.4272	2.22785	17.5238	12.3007	2.26054	15.9591	13.6335	-1.86296	-3.95683	-2.09097	-19.886	-19.2465	-18.3169	-36.0949
Elongation factor 1-gamma 2	TEF4	8	6	18	27	3	23	20	3	27	18	11	24	53.3997	-9.77629	-6.46628	2.1906	11.8049	-9.18759	9.96386	0.245362	-16.8147	8.37957	5.27147	-1.3192	12.2758	18.2711
Heat shock protein homolog SSE1	SSE1	24	2	22	18	9	19	27	12	27	38	36	15	71.2962	0.266137	-14.6442	0.892215	-2.28756	-7.27216	1.59491	0.624763	-14.4555	2.13909	21.0056	19.5521	-0.653438	30.9448
Mitochondrial oxaloacetate transport protein	OAC1	4	14	40	5	12	33	6	8	26	0	0	0	42.9142	-10.2857	3.9816	27.2949	-7.21136	2.20556	22.5236	-9.87562	-7.92391	11.0359	-10.2292	-9.9002	-9.42202	-18.1827
Lon protease homolog, mitochondrial	PIM1	20	45	23	23	41	30	19	43	26	0	0	0	79.2493	-6.38136	26.4991	-0.462347	0.449379	22.9127	10.6534	-10.3174	13.5934	-1.63413	-18.8901	-18.2826	-17.3996	-46.8548
Glyceraldehyde-3-phosphate dehydrogenase 2	TDH2	17	10	15	21	15	24	28	11	25	60	24	23	75.7384	-8.21263	-7.68128	-7.42293	-0.551593	-2.28602	5.51047	-0.0185744	-17.1038	-1.40989	41.9468	6.52732	6.37126	35.5905
Protein MET17	MET17	9	0	8	26	7	12	20	9	25	16	2	22	45.8512	-6.26346	-10.7041	-5.57461	12.9529	-3.46477	0.80663	3.03785	-8.01374	9.01173	5.07076	-8.57778	11.9331	12.9775
External NADH-ubiquinone oxidoreductase 1, mitochondrial	NDE1	38	54	29	25	45	39	30	38	24	0	0	0	94.3145	6.60356	31.9821	1.07748	-1.83747	23.4743	15.9756	-4.89059	3.00328	-8.88735	-22.4811	-21.7581	-20.7072	-48.2762
Citrate synthase, mitochondrial	CIT1	32	64	39	24	41	37	30	33	24	0	0	0	94.0712	0.684557	42.0389	11.1495	-2.76824	19.5298	14.035	-4.80058	-1.90643	-8.80251	-22.4231	-21.702	-20.6538	-49.6433
6-phosphofructokinase subunit alpha	PFK1	20	1	17	30	2	29	26	0	24	46	39	36	73.85	-4.584	-16.2404	-4.86385	8.98576	-14.855	10.9715	-1.31998	-27.4031	-1.75141	28.3969	21.963	19.7859	52.2275
D-lactate dehydrogenase [cytochrome] 2, mitochondrial	DLD2	23	31	27	23	39	26	21	35	24	0	0	0	73.8048	-1.56896	13.7701	5.14952	1.99861	22.1553	7.98249	-6.30328	7.61367	-1.73567	-17.5924	-17.0266	-16.2042	-38.0825
ATP-dependent RNA helicase MSS116, mitochondrial	MSS116	32	49	40	12	38	25	21	50	24	0	0	0	86.8153	3.09998	28.7328	14.2977	-12.7036	18.1859	3.80634	-11.1163	17.786	-6.27239	-20.6936	-20.0281	-19.0607	-52.2229
60S ribosomal protein L8-B	RPL8B	35	0	21	44	1	21	52	0	24	38	39	42	90.6255	4.83159	-21.1567	-5.83037	18.2122	-19.6837	-1.12383	18.4741	-33.6279	-7.60101	16.3982	18.0929	22.1027	55.3619
Probable aconitate hydratase 2	ACO2	20	45	34	27	52	33	21	56	23	0	0	0	91.4046	-10.4278	23.6614	6.93895	0.990523	31.1384	10.686	-12.8141	22.083	-8.8727	-21.7875	-21.0869	-20.0683	-57.4028
Arginine biosynthesis bifunctional protein ARG7, mitochondrial	ARG7	32	35	26	32	34	32	30	35	23	0	0	0	83.3039	4.26888	15.5525	1.33724	8.29561	14.9873	11.6635	-0.817356	4.08891	-6.04798	-19.8566	-19.218	-18.2898	-36.9188
Valyl-tRNA synthetase, mitochondrial	VAS1	21	15	14	27	23	30	13	6	23	8	9	13	56.7864	2.09633	1.74311	-2.81204	10.8413	10.0395	16.1371	-8.00749	-15.0714	3.19865	-5.53578	-4.10049	0.532267	-1.49865
Fumarate hydratase, mitochondrial	FUM1	21	34	26	14	37	17	26	37	23	0	0	0	70.5719	-2.49276	17.5248	5.10665	-6.08146	20.8931	-0.228277	-0.107297	10.8133	-1.60835	-16.8217	-16.2808	-15.4944	-38.4855
Glycyl-tRNA synthetase 1	GRS1	12	7	12	19	4	12	21	2	23	16	21	27	49.5478	-4.49403	-4.56704	-2.66902	4.90101	-7.30847	-0.0958032	2.67032	-16.3854	5.72272	4.18962	9.56942	16.1215	24.5909
Ribosome-associated complex subunit SSZ1	SSZ1	19	0	7	19	0	11	34	0	23	22	8	5	45.2745	3.92851	-10.5694	-6.40388	6.11699	-10.3332	-0.0525899	17.2512	-16.7998	7.21281	11.2082	-2.44474	-4.94025	18.9355
60S ribosomal protein L5	RPL5	39	9	28	41	11	33	43	4	22	48	47	36	100.858	5.42529	-14.5455	-1.85977	12.3006	-12.0191	8.37818	5.68871	-33.4248	-13.1691	23.9592	23.7323	13.8561	50.6766
5-methyltetrahydropteroyltriglutamate--homocysteine methyltransferase	MET6	16	3	12	22	9	28	19	0	22	24	17	34	56.5367	-2.82056	-10.1986	-4.73812	5.91231	-3.90355	14.1981	-1.91512	-20.9787	2.28571	10.5237	3.95711	21.5871	28.9084
Homoisocitrate dehydrogenase, mitochondrial	LYS12	20	36	26	28	49	21	29	44	22	0	0	0	81.7635	-7.21834	16.9121	1.79328	4.73393	30.3388	1.03958	-1.24751	13.6605	-6.51086	-19.4894	-18.8627	-17.9516	-45.2514
Fatty acid synthase subunit alpha	FAS2	27	2	24	57	1	30	38	5	21	34	51	51	94.6347	-4.50305	-20.0927	-4.01734	30.0714	-20.5988	6.89742	2.99093	-30.1156	-11.999	11.4426	29.168	30.2225	57.1124
60S ribosomal protein L2	RPL2A	17	4	20	22	11	23	29	12	21	39	25	24	69.7363	-6.21458	-12.2801	-0.645962	2.15632	-4.91614	5.97572	3.20183	-13.8766	-3.31697	22.3774	8.91199	8.68905	28.852
60S ribosomal protein L12	RPL12A	14	2	9	27	4	21	24	3	21	20	23	17	52.6345	-3.52156	-10.2876	-6.58285	12.0227	-8.01295	8.15067	4.52845	-16.5308	2.6464	7.45387	10.8573	5.44383	24.4424
Uncharacterized protein YER080W	YER080W	19	59	28	31	59	34	18	46	20	0	0	0	89.6772	-10.8527	38.0647	1.45039	5.48209	38.5327	12.1077	-15.1751	12.724	-11.2703	-21.3757	-20.6883	-19.6891	-58.6287
Probable alanine aminotransferase, mitochondrial	ALT1	17	22	20	14	25	19	22	38	20	0	0	0	60.2572	-3.05909	7.93283	2.16038	-3.14639	11.2473	4.28978	-0.291497	15.6407	-1.01164	-14.3631	-13.9012	-13.2298	-31.9
40S ribosomal protein S7-A	RPS7A	16	2	9	24	6	18	26	5	20	18	20	18	52.3548	-1.42843	-10.2223	-6.50003	9.10229	-5.9491	5.21896	6.63193	-14.427	1.74395	5.52055	7.92187	6.50525	21.582
Seryl-tRNA synthetase, cytoplasmic	SES1	14	0	11	17	3	17	21	1	20	12	16	13	42.1088	-0.0176442	-9.83039	-1.46664	5.01781	-6.61063	6.72024	5.42231	-14.6251	5.3167	1.96281	6.28559	3.7548	17.3453
Delta-1-pyrroline-5-carboxylate dehydrogenase, mitochondrial	PUT2	16	32	19	16	38	13	15	36	20	0	0	0	60.7025	-4.20732	17.8289	1.02856	-1.27309	24.1457	-1.81892	-7.45622	13.4755	-1.1669	-14.4692	-14.0039	-13.3275	-37.5627
40S ribosomal protein S4	RPS4A	28	2	26	34	4	25	34	2	19	34	35	35	77.9847	2.03959	-16.2057	2.91203	11.8092	-13.7987	5.96208	5.15042	-26.9373	-8.19319	15.4113	17.0091	17.8781	43.0052
Mitochondrial presequence protease	CYM1	9	46	24	16	46	24	12	50	19	0	0	0	71.3685	-14.7579	29.3389	2.87081	-4.30813	29.7113	6.57726	-14.402	23.5177	-5.88612	-17.0116	-16.4646	-15.6693	-52.9748
ATP synthase subunit gamma, mitochondrial	ATP3	27	36	29	22	32	22	27	27	19	0	0	0	71.5447	3.18341	19.2977	7.81864	1.64173	15.6711	4.53424	0.532826	0.452321	-5.94757	-17.0536	-16.5052	-15.708	-33.5084
Prohibitin-1	PHB1	17	23	24	17	25	19	16	19	19	0	0	0	52.91	-0.613273	10.648	8.33558	1.94429	12.9242	6.08341	-3.57348	-0.633015	0.550328	-12.6118	-12.2062	-11.6167	-24.4381
60S ribosomal protein L7-A	RPL7A	28	1	20	29	3	19	31	3	19	24	24	29	65.8818	6.06855	-14.3802	0.495196	10.2531	-12.0364	2.9167	6.62777	-21.4464	-3.97291	8.29621	8.80122	14.5353	32.2029
Mannose-1-phosphate guanyltransferase	MPG1	9	8	12	25	6	19	19	4	19	14	18	24	49.4352	-7.45655	-3.54076	-2.63568	10.933	-5.28277	6.93169	0.71198	-14.3436	1.76198	2.21646	6.5954	13.1462	18.4686
Aminomethyltransferase, mitochondrial	GCV1	19	37	16	22	43	16	23	36	19	0	0	0	68.1719	-3.69382	21.0851	-4.18282	2.60146	27.4409	-0.642385	-2.21945	10.7038	-4.77148	-16.2497	-15.7271	-14.9675	-39.3044
60S ribosomal protein L9-B	RPL9B	20	2	15	19	5	14	24	3	19	28	16	21	53.124	2.3155	-10.4019	-0.727763	3.8834	-7.12466	1.03118	4.34737	-16.7124	0.475721	15.3372	3.74441	9.33636	26.1054
NADPH dehydrogenase 2	OYE2	5	0	2	13	5	7	15	1	19	8	9	9	27.3104	-4.09139	-6.37567	-6.08545	5.22874	-1.23314	0.332884	4.89682	-9.13391	9.47689	1.49021	2.69955	3.00386	11.2767
Superoxide dismutase [Mn], mitochondrial	SOD2	21	48	24	31	38	20	15	21	18	0	0	0	67.2963	-1.40233	32.2895	4.07642	11.8506	22.6407	3.57138	-9.89551	-3.97124	-5.46614	-16.041	-15.5251	-14.7752	-36.3694
40S ribosomal protein S0-B	RPS0B	18	3	13	23	6	20	18	5	18	10	15	10	46.1682	2.63103	-7.77806	-0.668445	9.8627	-4.53712	8.72925	0.920591	-12.1314	1.9012	-1.00479	4.3491	-0.136457	10.6495
Cysteine desulfurase, mitochondrial	NFS1	17	29	22	9	31	15	14	27	18	0	0	0	53.715	-0.881255	16.4601	6.09725	-6.28478	18.7404	1.88688	-5.87128	7.06827	-0.73038	-12.8037	-12.3919	-11.7934	-31.5113
Cystathionine gamma-lyase	CYS3	16	0	13	21	2	12	19	16	18	18	8	13	46.7694	0.430904	-10.9184	-0.846424	7.69164	-8.67432	0.582493	1.6982	-1.35443	1.69158	6.85191	-2.78959	2.73155	9.99228
Homoaconitase, mitochondrial	LYS4	17	39	24	18	44	24	16	44	17	0	0	0	71.0661	-6.65726	22.4095	2.96035	-2.22207	27.7804	6.65109	-10.2901	17.6299	-7.78066	-16.9395	-16.3948	-15.6029	-46.6784
Protein BMH1	BMH1	18	11	13	26	14	24	27	9	17	38	40	21	71.0136	-5.63977	-5.57826	-8.0241	5.79287	-2.20765	6.66391	0.729325	-17.3506	-7.76235	21.073	23.6173	5.40862	32.8713
Uncharacterized oxidoreductase YHL021C	YHL021C	19	29	23	22	31	19	22	31	17	0	0	0	63.4476	-2.12115	14.188	4.21584	3.94578	16.5191	3.51093	-1.47175	7.45686	-5.12412	-15.1236	-14.6372	-13.9302	-32.6414
Glutamyl-tRNA synthetase, cytoplasmic	GUS1	21	0	12	22	1	19	21	0	17	19	22	21	49.5817	4.49471	-11.5749	-2.67903	7.89138	-10.3162	6.89594	2.65782	-18.398	-0.289073	7.18156	10.5616	10.1141	27.5648
40S ribosomal protein S2	RPS2	18	2	13	18	5	16	22	0	17	25	21	16	48.8599	1.73496	-9.40645	-1.46536	4.09675	-6.15146	4.07213	3.92481	-18.1302	-0.0374108	13.3536	9.72812	5.27255	25.9873
Cystathionine beta-synthase	CYS4	12	0	6	31	5	16	32	2	17	24	17	13	50.6442	-4.85899	-11.823	-8.9936	16.589	-6.55869	3.63656	13.2647	-16.7922	-0.659572	11.9283	5.3165	1.88082	24.2749
Mitochondrial import inner membrane translocase subunit TIM17	TIM17	15	15	18	21	17	15	15	20	17	0	0	0	46.2399	-0.392835	4.20521	4.31033	7.8423	6.44652	3.71175	-2.10593	2.84204	0.876207	-11.0219	-10.6674	-10.1522	-19.1324
60S ribosomal protein L27-A	RPL27A	19	3	13	15	4	14	20	3	17	21	18	17	46.8035	3.41955	-7.92636	-0.856525	1.68193	-6.68211	2.57416	2.68558	-14.3671	0.679679	9.84378	7.20254	6.72406	21.7734
60S ribosomal protein L10	RPL10	16	0	16	18	4	13	24	4	17	25	26	22	52.3498	-1.42677	-12.2212	0.501448	3.10371	-7.94796	0.220178	4.63378	-15.4251	-1.25431	12.5217	13.923	10.5063	29.6665
Mitochondrial import inner membrane translocase subunit TIM44	TIM44	14	42	23	19	29	27	19	21	16	0	0	0	60.2918	-6.07059	27.9248	5.15016	1.84379	15.2394	12.2814	-3.30427	-1.37211	-5.02368	-14.3713	-13.9092	-13.2374	-32.9815
40S ribosomal protein S5	RPS5	22	4	17	17	8	14	23	5	16	27	26	33	58.9938	2.36151	-9.77221	-0.465551	0.213144	-5.46434	-0.401773	1.17592	-16.8905	-4.57106	12.9381	12.3903	20.0476	32.248
60S ribosomal protein L14-A	RPL14A	12	6	11	21	1	19	16	2	15	22	10	10	41.1324	-1.6926	-3.60244	-1.17756	9.29565	-8.38778	8.95861	0.783529	-13.2628	0.657179	12.1956	0.510847	0.969178	15.3742
2-isopropylmalate synthase 2, mitochondrial	LEU9	5	10	12	11	12	17	13	22	15	0	0	0	35.7738	-6.90876	1.64854	1.40891	0.820467	3.83524	8.26678	-0.234103	8.72564	2.52573	-8.52714	-8.25293	-7.85431	-17.5222
(DL)-glycerol-3-phosphatase 1	GPP1	16	10	17	12	3	15	14	5	15	15	13	13	42.1486	1.9691	0.160317	4.52158	0.00647563	-6.61972	4.71052	-1.59242	-10.6398	0.302816	4.95332	3.2764	3.74606	10.7925
60S ribosomal protein L3	RPL3	34	0	14	32	1	15	22	1	15	52	41	33	71.2979	10.2656	-16.6446	-7.10829	11.712	-15.2726	-2.40551	-4.37587	-25.4561	-9.8615	35.0052	24.5517	17.3462	56.4318
40S ribosomal protein S16	RPS16A	19	4	9	21	4	15	21	4	15	19	15	17	46.6789	3.46101	-6.89729	-4.81965	7.71737	-6.65368	3.60457	3.73165	-13.3209	-1.27689	7.87347	4.23127	6.75141	19.4672
Serine hydroxymethyltransferase, cytosolic	SHM2	4	0	2	10	2	13	17	0	15	19	26	24	35.7151	-7.88923	-8.33776	-8.57373	-0.162841	-6.15137	4.2811	3.7876	-13.2526	2.54618	10.4868	17.7606	16.1586	30.6103
ARS-binding factor 2, mitochondrial	ABF2	13	15	12	14	22	10	15	23	15	0	0	0	42.1422	-1.02876	5.16182	-0.476523	2.0083	12.3817	-0.287912	-0.590043	7.36254	0.305056	-10.0451	-9.72212	-9.25253	-20.9628
V-type proton ATPase catalytic subunit A	TFP1	19	2	8	10	3	8	19	4	15	34	38	41	54.2597	0.93743	-10.667	-8.064	-5.43977	-9.38387	-5.24608	-1.07278	-16.1338	-3.9203	21.0665	25.4824	29.087	47.4845
Bifunctional purine biosynthetic protein ADE5,7	ADE5,7	9	0	3	4	0	3	6	3	15	15	20	10	24.703	0.776581	-5.76697	-4.31352	-3.02933	-5.63805	-3.0306	-3.13862	-6.16641	6.38608	9.11171	14.3011	4.57632	19.258
Eukaryotic translation initiation factor 5A-2	HYP2	22	4	21	24	7	22	28	3	14	36	15	18	60.619	1.82047	-10.1516	3.05327	6.75066	-6.83528	7.20145	5.57466	-19.4936	-7.1378	21.5507	1.01532	4.69078	25.768
40S ribosomal protein S12	RPS12	32	2	19	9	2	21	9	3	14	27	23	16	49.4677	15.5326	-9.54834	4.3547	-5.07619	-9.29018	8.92376	-9.30003	-15.3557	-3.24934	15.2087	11.5879	5.13911	24.985
60S acidic ribosomal protein P0	RPP0	13	4	15	24	7	20	20	1	14	24	19	20	50.1583	-3.69726	-7.70957	0.15024	9.72729	-4.4478	7.75516	1.44448	-17.612	-3.49016	12.0441	7.42858	8.98749	23.7406
Probable electron transfer flavoprotein subunit alpha, mitochondrial	AIM45	16	24	17	15	25	19	12	26	14	0	0	0	49.5433	-0.492513	12.434	2.33233	0.902305	13.6926	6.90531	-6.32799	7.61626	-3.27569	-11.8093	-11.4295	-10.8775	-27.6581
Glycine cleavage system H protein, mitochondrial	GCV3	9	19	12	18	22	19	12	22	14	0	0	0	43.2502	-5.3976	8.90315	-0.804552	5.69302	12.1289	8.4416	-3.99993	5.9514	-1.0813	-10.3093	-9.97773	-9.4958	-22.9322
Ubiquinone biosynthesis methyltransferase COQ5, mitochondrial	COQ5	17	31	18	12	26	18	12	22	14	0	1	0	49.6833	0.460881	19.4013	3.29088	-2.13753	14.6606	5.87113	-6.37978	3.56431	-3.32451	-11.8427	-10.4618	-10.9082	-27.9753
Dihydrolipoyllysine-residue succinyltransferase component of 2-oxoglutarate dehydrogenase complex, mitochondrial	KGD2	10	23	18	18	22	18	10	28	14	0	0	0	47.5356	-5.82418	11.9027	3.92671	4.47359	11.1508	6.39543	-7.58528	10.3612	-2.57562	-11.3307	-10.9664	-10.4367	-27.8835
Protein ARG5,6, mitochondrial	ARG5,6	17	39	25	20	34	17	24	30	14	0	0	0	64.6586	-4.52425	23.9053	5.85734	1.60121	19.2428	1.21531	0.0802853	6.00753	-8.54637	-15.4122	-14.9166	-14.1961	-36.3607
Glycine dehydrogenase [decarboxylating], mitochondrial	GCV2	16	49	24	14	58	17	13	68	14	0	0	0	80.1655	-10.6864	30.2852	0.266386	-8.81135	39.7036	-2.5703	-16.6563	38.2535	-13.9536	-19.1085	-18.494	-17.6007	-64.662
Mitochondrial acidic protein MAM33	MAM33	16	29	24	19	26	16	18	25	14	0	0	0	55.2656	-2.39742	16.0981	7.6382	3.274	13.3866	2.50836	-2.44489	4.49292	-5.27105	-13.1733	-12.7497	-12.1338	-29.1055
60S ribosomal protein L20	RPL20A	16	1	7	16	2	15	18	0	14	16	9	14	36.8078	3.747	-7.59286	-3.89724	5.52622	-6.40077	6.01434	4.38335	-13.6581	1.16515	7.22637	0.508514	5.91866	17.2361
Glutamate carboxypeptidase-like protein YFR044C	YFR044C	11	27	13	18	33	14	17	20	14	4	9	4	52.3851	-6.43854	14.7706	-2.50902	3.09365	21.044	1.21155	-2.37929	0.56176	-4.26664	-8.48668	-3.08513	-7.50142	-19.2069
Acetyl-CoA hydrolase	ACH1	9	22	17	6	19	6	11	28	14	0	0	0	40.0143	-4.32042	12.6586	5.15345	-5.38621	9.8674	-3.76845	-3.80286	13.1521	0.0470402	-9.53794	-9.23122	-8.78535	-25.9275
Acetolactate synthase small subunit, mitochondrial	ILV6	22	35	19	21	33	23	22	21	13	0	0	0	60.7058	1.7916	20.8281	1.02759	3.72599	19.1449	8.18028	-0.457424	-1.52573	-8.16804	-14.47	-14.0047	-13.3283	-30.2679
Succinyl-CoA ligase [ADP-forming] subunit beta, mitochondrial	LSC2	18	38	22	27	30	19	18	32	13	0	0	0	63.6108	-3.17546	23.1499	3.16754	8.89935	15.4819	3.4711	-5.53211	8.39631	-9.18102	-15.1625	-14.6749	-13.9661	-35.9476
10 kDa heat shock protein, mitochondrial	HSP10	16	21	18	15	23	18	21	20	13	0	0	0	49.1928	-0.375827	9.51585	3.43611	1.00205	11.7726	5.99088	2.80168	1.74633	-4.15346	-11.7257	-11.3487	-10.8005	-22.6601
Cytochrome b-c1 complex subunit Rieske, mitochondrial	RIP1	17	35	22	16	32	17	13	31	13	0	0	0	57.1949	-2.03968	21.6477	5.067	-0.274996	18.9462	3.03736	-8.15863	9.77701	-6.94381	-13.6332	-13.1947	-12.5574	-35.746
40S ribosomal protein S6	RPS6A	18	4	12	23	7	17	18	2	13	20	16	11	45.5786	2.82728	-6.64043	-1.49391	10.0305	-3.40256	5.87317	1.13869	-14.9126	-2.89322	9.13573	5.48511	0.992981	17.0761
60S ribosomal protein L21-A	RPL21A	10	0	9	12	1	11	11	0	13	5	10	1	24.6424	1.79676	-5.75282	1.70442	4.98792	-4.62422	4.9842	1.88381	-9.14392	4.40721	-0.873845	4.31505	-4.41037	6.86254
Phenylalanyl-tRNA synthetase alpha chain	FRS2	6	0	6	5	0	5	10	0	13	14	6	7	20.9077	-0.959987	-4.88095	-0.189887	-0.949353	-4.77183	-0.104067	2.26543	-7.7581	5.7095	9.01637	1.17664	2.40961	12.3745
40S ribosomal protein S18	RPS18A	20	4	18	24	3	20	24	3	12	33	20	18	55.9252	1.38302	-9.05584	1.44293	8.08632	-9.76398	6.34734	3.31111	-17.7518	-7.50104	19.6695	7.09819	5.72135	27.754
Adenosylhomocysteinase	SAH1	26	2	16	10	0	18	16	1	12	22	43	49	57.4954	6.86029	-11.4224	-1.02196	-6.3605	-13.1224	3.96401	-5.26979	-20.3345	-8.04859	8.29521	29.7359	36.3766	47.7373
Cytochrome c1, heme protein, mitochondrial	CTC1	16	28	16	14	21	15	12	19	12	0	0	0	44.7122	1.11571	17.5618	2.76261	1.277	10.7952	4.08469	-4.54078	2.4089	-3.5911	-10.6577	-10.315	-9.81679	-24.2331
60S ribosomal protein L15-A	RPL15A	16	0	12	17	2	15	12	0	12	15	17	11	36.3707	3.89251	-8.49082	1.23216	6.65059	-6.30101	6.12104	-1.45495	-13.4959	-0.682439	6.33056	8.60935	3.01462	18.1002
Alanyl-tRNA synthetase, cytoplasmic	ALA1	8	4	6	5	1	14	4	0	12	10	10	11	23.2119	0.272977	-1.41886	-0.872052	-1.60501	-4.29772	8.33343	-4.58697	-8.61309	3.90605	4.46715	4.64507	5.90372	11.1743
40S ribosomal protein S20	RPS20	10	1	13	12	3	12	13	3	12	13	10	12	32.5871	-0.847945	-6.60752	3.35235	2.72725	-4.43745	4.04472	0.944772	-9.0919	0.63692	5.23244	2.48223	4.84534	12.3168
Mitochondrial-processing peptidase subunit alpha	MAS2	10	17	10	10	15	11	7	23	12	0	0	0	34.521	-1.49173	8.941	-0.220205	0.176943	7.12116	2.57261	-5.77066	10.1905	-0.0374349	-8.22853	-7.96392	-7.57926	-20.6443
Acetyl-CoA carboxylase	FAS3	10	0	1	12	0	8	12	5	12	12	12	20	29.4914	0.182578	-6.88483	-7.73115	3.60813	-6.73092	0.80045	1.08998	-5.9432	1.71638	4.97034	5.1964	13.525	18.2204
Uncharacterized protein YKR016W	YKR016W	26	7	11	0	21	4	1	13	12	0	0	0	28.6935	16.4482	0.30144	2.50506	-8.16483	14.4512	-3.00477	-9.61485	2.35286	1.9946	-6.83948	-6.61953	-6.29981	-14.0367
Putative mitochondrial carrier protein YHM1/SHM1	YHM1	16	26	27	18	18	18	12	24	11	0	0	0	50.1944	-0.709277	14.282	12.1396	3.71702	6.54396	5.74635	-6.56888	5.37464	-6.50275	-11.9645	-11.5797	-11.0204	-26.8253
Pyruvate dehydrogenase complex protein X component, mitochondrial	PDX1	14	24	12	17	38	17	11	13	11	0	0	0	44.2052	-0.715524	13.6802	-1.0873	4.42126	27.9109	6.20845	-5.35324	-3.40298	-4.41432	-10.5369	-10.1981	-9.70548	-24.4149
40S ribosomal protein S19-A	RPS19A	12	1	8	23	7	15	22	0	11	15	10	15	39.5509	-1.16614	-8.23324	-3.70935	11.7457	-2.02683	5.34469	7.36858	-14.6759	-2.79136	5.57252	0.875691	6.3164	16.4805
60S ribosomal protein L6-A	RPL6A	16	2	12	16	0	12	4	0	11	18	13	15	32.7266	5.10562	-5.64008	2.31105	6.68755	-7.46929	4.01067	-8.10683	-12.1437	-0.411718	10.1992	5.45005	7.81472	18.7361
40S ribosomal protein S24	RPS24A	17	0	12	11	0	11	20	0	11	18	7	4	33.0454	5.99949	-7.71451	2.21666	1.59683	-7.54206	2.93284	7.77522	-12.262	-0.522893	10.1232	-0.6235	-3.25528	13.5543
Sphingolipid long chain base-responsive protein PIL1	PIL1	1	0	3	5	5	10	6	1	11	0	0	0	12.6526	-3.21194	-2.95378	-0.745904	1.39966	2.11225	6.9112	1.3193	-3.69493	6.58805	-3.01592	-2.91893	-2.77795	-1.98559
Actin	ACT1	7	3	6	10	6	9	6	4	11	37	48	46	48.751	-9.22878	-8.38102	-8.43311	-3.87226	-5.1266	-2.90128	-12.0349	-14.0898	-5.99943	25.3796	36.7532	35.2965	52.5338
3-isopropylmalate dehydratase	LEU1	0	0	3	0	0	6	0	0	11	21	15	23	19.7045	-6.55944	-4.60005	-2.83366	-5.60697	-4.49721	1.18967	-7.28945	-7.31162	4.12907	16.3032	10.4542	18.6738	25.0845
Meiotic sister-chromatid recombination protein 6, mitochondrial	MSC6	8	24	8	13	22	20	3	12	10	0	0	0	33.2868	-3.08088	16.2291	-1.85481	3.52813	14.4028	11.8739	-9.31409	-0.351541	-1.60708	-7.93435	-7.67919	-7.30829	-20.5745
60S ribosomal protein L26-B	RPL26B	14	0	8	22	0	18	19	0	10	17	6	11	36.0506	1.99907	-8.41609	-2.67306	11.7417	-8.22795	9.19919	5.66347	-13.3771	-2.57081	8.40686	-2.3168	3.0849	15.6307
40S ribosomal protein S1-B	RPS1B	20	0	16	26	0	17	25	0	10	33	14	22	51.6047	2.82128	-12.0472	0.722049	11.3157	-11.7779	4.40208	5.90943	-19.1486	-7.99449	20.6994	2.09492	10.6699	30.8899
Mitochondrial distribution and morphology protein 38	MDM38	7	18	11	12	24	13	12	10	10	0	0	0	33.4917	-4.1491	10.1813	1.08451	2.46982	16.3561	4.82387	-0.389901	-2.42759	-1.67854	-7.9832	-7.72647	-7.35328	-17.3331
60S ribosomal protein L17-B	RPL17B	15	0	10	17	3	12	17	0	10	18	13	9	35.4471	3.19999	-8.27519	-0.49438	6.91342	-5.0902	3.34653	3.88675	-13.1531	-2.36036	9.55072	4.82244	1.21742	17.4803
Peptidyl-prolyl cis-trans isomerase C, mitochondrial	CPR3	8	15	9	9	22	12	10	20	10	0	0	0	33.9487	-3.30121	7.07461	-1.05077	-0.660203	14.2518	3.71232	-2.55894	7.40286	-1.83787	-8.09211	-7.83189	-7.4536	-20.3442
40S ribosomal protein S8	RPS8A	15	3	12	10	6	11	14	3	10	13	11	5	32.6602	4.12771	-4.62459	2.3307	0.706438	-1.45414	3.02687	1.91772	-9.11903	-1.38858	5.21501	3.46536	-2.17071	8.825
Mitochondrial DNA replication protein YHM2	YHM2	14	19	12	10	17	11	16	27	10	0	0	0	41.4844	0.190232	9.31539	-0.28176	-1.8045	7.53189	0.872686	0.653324	11.6066	-4.46555	-9.88834	-9.57035	-9.1081	-23.0205
60S ribosomal protein L36-B	RPL36B	14	0	10	15	0	11	11	0	10	16	12	12	31.3479	3.56458	-7.31822	0.719224	6.07987	-7.15463	3.34724	-0.596796	-11.6321	-0.930969	8.52782	4.76811	5.11742	17.6186
60S ribosomal protein L11-A	RPL11A	12	3	6	17	3	11	12	3	10	16	14	16	34.2748	0.590239	-5.00151	-4.14731	7.24701	-4.82264	2.63272	-0.679569	-9.71814	-1.95157	7.83016	6.09289	8.4748	17.6419
Enoyl-[acyl-carrier protein] reductase [NADPH, B-specific], mitochondrial	ETR1	6	23	17	4	17	10	6	24	10	0	0	0	34.4713	-5.47519	14.9526	6.79451	-5.80892	9.1325	1.58474	-6.75227	11.2089	-2.02011	-8.21669	-7.95245	-7.56835	-25.0039
UPF0327 protein YCL057C-A	YCL057C-A	8	7	9	7	11	8	7	12	10	0	0	0	23.9466	0.0284027	1.40963	1.91044	0.185929	5.5346	2.15407	-1.85877	3.11429	1.64986	-5.70798	-5.52442	-5.25759	-11.133
Phosphomannomutase	SEC53	7	0	6	8	2	6	8	1	10	14	8	6	21.6218	-0.197695	-5.04765	-0.401293	1.84746	-2.93481	0.721612	0.00126334	-7.02307	2.46051	8.84617	3.0119	1.25283	11.6256
Flavoprotein-like protein YCP4	YCP4	2	8	6	4	13	6	1	7	10	4	3	5	19.0774	-4.3507	3.54634	0.351981	-1.42854	8.6459	1.34275	-6.05748	-0.0789498	3.34772	-0.547356	-1.40112	0.811455	-4.77835
Polyadenylate-binding protein, cytoplasmic and nuclear	PAB1	3	0	4	6	2	6	8	2	10	15	3	1	17.4872	-2.82132	-4.08241	-1.17721	1.02398	-1.99115	1.73097	1.53082	-4.48886	3.90225	10.8317	-1.03425	-2.83939	7.35388
Asparagine synthetase [glutamine-hydrolyzing] 1	ASN1	5	0	7	9	0	4	13	2	10	11	7	12	23.1842	-2.71781	-5.4124	0.136142	2.40287	-5.2914	-1.65981	4.42326	-6.60282	1.9157	5.47374	1.65146	6.90979	12.8219
Uncharacterized protein YNL134C	YNL134C	6	0	3	8	1	1	7	0	10	7	5	4	15.4111	0.869779	-3.59776	-1.56258	3.61472	-2.51733	-2.76222	1.29883	-5.71851	4.62616	3.32656	1.44469	0.616413	7.76471
Aminopeptidase 2, mitochondrial	APE2	12	37	26	20	33	27	9	18	9	2	7	1	55.6021	-6.50943	24.0196	9.53858	4.17826	20.3098	13.4262	-11.5694	-2.63194	-10.3884	-11.2535	-5.82728	-11.2077	-28.2596
Single-stranded DNA-binding protein RIM1, mitochondrial	RIM1	7	13	13	17	17	24	6	10	9	0	0	0	32.8588	-3.93839	5.32906	3.27191	7.64994	9.50054	15.9784	-6.15574	-2.19271	-2.45782	-7.83232	-7.58045	-7.21431	-15.5299
Ferrochelatase, mitochondrial	HEM15	9	22	17	19	21	18	16	21	9	0	0	0	44.6082	-5.84968	11.5861	3.79339	6.30659	10.8189	7.11007	-0.502322	4.44748	-6.55485	-10.633	-10.291	-9.79396	-23.5479
37S ribosomal protein MRP1, mitochondrial	MRP1	12	16	15	8	20	17	15	18	9	0	0	0	38.5285	-0.825794	7.00544	3.59334	-2.96341	11.2065	7.59428	0.746805	3.70345	-4.43485	-9.18378	-8.88844	-8.45913	-19.9198
Probable electron transfer flavoprotein-ubiquinone oxidoreductase, mitochondrial	YOR356W	10	21	16	9	26	13	5	18	9	0	0	0	36.3041	-2.08531	12.5247	5.25189	-1.33045	17.7142	4.13731	-8.4303	4.52885	-3.65921	-8.65356	-8.37528	-7.97075	-23.8591
60S ribosomal protein L13-A	RPL13A	12	1	12	18	5	13	15	1	9	13	9	10	33.6466	0.799365	-6.85486	2.03868	8.42577	-2.67926	4.78608	2.55283	-11.485	-2.73252	4.9799	1.23781	2.61273	11.8715
Mitochondrial import inner membrane translocase subunit TIM50	TIM50	12	11	14	6	15	11	6	12	9	0	0	0	28.3343	2.56775	4.38529	5.6114	-2.06263	8.53316	4.08292	-4.48198	1.48614	-0.880155	-6.75386	-6.53667	-6.22095	-14.4112
40S ribosomal protein S11	RPS11A	15	0	8	12	1	11	14	0	9	7	11	10	28.4093	5.54281	-6.6322	-0.410779	3.91606	-5.48394	4.06463	3.49031	-10.5417	-0.906279	0.22828	4.44605	3.7626	12.4746
60S ribosomal protein L18	RPL18A	9	0	8	9	2	10	9	0	9	3	9	12	22.7169	1.43774	-5.30331	1.27448	2.53583	-3.18476	4.45426	0.596123	-8.42944	1.07863	-2.41488	3.75925	7.01238	9.60828
54S ribosomal protein YmL6, mitochondrial	YML6	7	11	8	6	17	10	6	11	9	0	0	0	24.7348	-1.234	5.22561	0.677067	-1.03837	11.3547	3.96164	-3.15037	1.8218	0.374994	-5.89587	-5.70627	-5.43065	-13.7834
ATP synthase subunit d, mitochondrial	ATP7	12	19	14	15	7	8	9	6	9	0	0	0	29.0881	2.31682	12.2093	5.38824	6.72288	0.361121	0.898898	-1.76083	-4.79356	-1.143	-6.93354	-6.71057	-6.38645	-11.2245
40S ribosomal protein S14-A	RPS14A	19	2	12	16	2	8	15	0	9	18	9	3	33.0197	8.00804	-5.70851	2.22427	6.60415	-5.53619	-0.060888	2.78473	-12.2524	-2.51393	10.1293	1.38243	-4.24964	12.8616
40S ribosomal protein S9-B	RPS9B	15	0	10	12	0	7	12	0	9	14	6	11	27.7914	5.7485	-6.48795	1.77215	4.09188	-6.34292	0.215466	1.71889	-10.3124	-0.690824	7.37556	-0.41141	4.89826	14.0152
Eukaryotic translation initiation factor 3 subunit C	NIP1	9	1	6	12	0	6	6	0	9	10	13	8	22.3823	1.54915	-4.22518	-0.62644	5.63106	-5.10838	0.535959	-2.28007	-8.30526	1.19533	4.66489	7.83646	3.08586	13.5439
Putative prolyl-tRNA synthetase YHR020W	YHR020W	2	0	4	3	0	3	11	0	9	6	5	10	15.4229	-3.13414	-3.6005	-0.566061	-1.38863	-3.52001	-0.76509	5.29448	-5.72288	3.62206	2.32375	1.44198	6.61383	9.72891
ATP synthase subunit 4, mitochondrial	ATP4	13	27	16	12	14	18	3	10	8	0	0	0	33.9819	1.68774	19.0669	5.9394	2.33035	6.2442	9.70422	-9.57122	-2.60946	-3.84945	-8.10003	-7.83955	-7.46089	-19.2921
Peroxiredoxin TSA1	TSA1	13	1	10	18	9	17	9	4	8	13	10	9	33.8328	1.73738	-6.89833	-0.0164478	8.37278	1.27824	8.74062	-3.51605	-8.55412	-3.79745	4.93552	2.19486	1.57185	8.84407
40S ribosomal protein S15	RPS15	12	0	2	22	2	15	22	1	8	10	10	8	32.7117	1.11058	-7.6366	-7.68454	12.6918	-5.46589	7.01431	9.89868	-11.1381	-3.40652	2.20275	2.45349	0.817991	13.199
40S ribosomal protein S22-A	RPS22A	13	0	11	15	0	12	10	0	8	17	8	8	28.9252	3.37107	-6.75264	2.43648	6.76925	-6.60169	4.93868	-0.700547	-10.7331	-2.08618	10.1053	1.32703	1.64933	14.2121
Leucyl-tRNA synthetase, cytoplasmic	CDC60	9	0	6	16	0	11	4	1	8	11	22	21	28.959	-0.640187	-6.76053	-2.57353	7.75963	-6.6094	3.93042	-6.71306	-9.74564	-2.09797	4.09724	15.3192	14.6419	22.711
Farnesyl pyrophosphate synthetase	FPP1	16	0	13	2	0	9	4	0	8	15	12	14	25.6282	7.46862	-5.98295	5.41259	-5.29257	-5.8492	2.74356	-5.48085	-9.50969	-0.936513	8.89119	6.08764	8.37321	16.7167
Inorganic pyrophosphatase	IPP1	6	2	4	13	2	9	13	0	8	20	12	12	27.7703	-3.2445	-4.48304	-4.22162	5.09786	-4.33812	2.2206	2.72667	-10.3046	-1.68349	13.3806	5.59344	5.90288	18.9433
Succinate dehydrogenase [ubiquinone] flavoprotein subunit, mitochondrial	SDH1	12	25	17	7	13	7	7	24	8	0	0	0	35.8164	0.0770278	16.6386	6.39627	-3.19168	4.8255	-1.74364	-6.2499	10.7098	-4.48916	-8.53732	-8.26278	-7.86368	-23.9054
UTP--glucose-1-phosphate uridylyltransferase	UGP1	4	0	4	10	0	6	8	0	8	9	15	16	21.6938	-3.22167	-5.06446	-2.42261	3.82697	-4.95124	0.704033	-0.0253755	-8.04979	0.4354	3.829	9.99529	11.237	17.7498
Mitochondrial nuclease	NUC1	11	5	5	3	12	5	4	13	8	0	0	0	20.2156	4.27041	0.280626	-0.984985	-2.75241	7.38613	0.0648913	-3.47854	5.49871	0.950839	-4.81866	-4.6637	-4.43844	-10.7216
Lysyl-tRNA synthetase, cytoplasmic	KRS1	4	0	2	7	0	4	10	0	8	7	6	9	16.4098	-1.46266	-3.83089	-2.85823	2.33055	-3.74525	-0.00600896	3.9294	-6.08907	2.27794	3.08852	2.21431	5.39716	10.5048
Repressible alkaline phosphatase	PHO8	5	0	3	6	0	2	6	1	8	8	3	11	15.1426	-0.0408308	-3.53507	-1.48308	1.69113	-3.45604	-1.69666	0.398168	-4.61887	2.7198	4.39057	-0.493362	7.67537	9.69781
60S ribosomal protein L1	RPL1A	12	0	7	12	0	13	18	0	7	16	10	19	32.0475	1.33169	-7.48155	-2.4879	2.88079	-7.3143	5.17645	6.1444	-11.8917	-4.17492	8.36107	2.60672	11.9638	20.2353
Aspartyl-tRNA synthetase, cytoplasmic	DPS1	9	0	7	12	0	13	16	0	7	12	17	20	31.1899	-1.38284	-7.28135	-2.23401	3.12482	-7.11857	5.38581	4.46164	-11.5735	-3.87589	4.56548	9.80456	13.1521	21.6017
54S ribosomal protein L3, mitochondrial	MRPL3	7	23	13	10	14	12	5	12	7	0	0	0	29.262	-2.74106	16.1687	4.33676	1.6734	7.32143	4.85645	-5.82516	1.14191	-3.20364	-6.97499	-6.75068	-6.42462	-18.1917
60S ribosomal protein L30	RPL30	6	0	5	7	0	12	7	0	7	8	6	7	18.2574	-0.0777349	-4.26223	-0.405252	1.80479	-4.16695	7.54293	0.245866	-6.77468	0.633653	3.6481	1.78805	2.99149	8.78611
40S ribosomal protein S25-A	RPS25A	5	2	6	18	0	10	6	0	7	13	14	6	23.7772	-2.91523	-3.55085	-1.03943	11.2341	-5.42676	4.19541	-2.79613	-8.82288	-1.2911	7.33238	8.51464	0.779587	13.7804
NifU-like protein, mitochondrial	NFU1	3	14	11	5	17	8	6	15	7	0	0	0	25.0058	-5.32422	8.16234	3.59683	-2.11549	11.2928	1.89548	-3.25063	5.72123	-1.71951	-5.96047	-5.76879	-5.49016	-17.133
60S ribosomal protein L25	RPL25	15	4	9	13	3	8	12	1	7	17	9	10	30.5038	4.84556	-3.12117	-0.0308829	4.32005	-3.96198	0.5533	0.715458	-10.3189	-3.63664	9.72902	1.96284	3.30274	13.7538
37S ribosomal protein MRP4, mitochondrial	MRP4	6	12	8	9	11	8	8	10	7	0	0	0	23.3028	-1.7573	6.55991	1.10103	2.36911	5.68152	2.31123	-0.620616	1.35316	-1.12567	-5.55453	-5.37591	-5.11625	-11.7004
Protein MRH1	MRH1	6	8	7	5	9	8	5	8	7	0	0	0	18.6263	-0.200534	3.65165	1.48554	-0.300177	4.74885	3.45287	-1.8906	1.08844	0.505022	-4.43983	-4.29705	-4.0895	-9.22484
Protoporphyrinogen oxidase	HEM14	3	15	6	9	14	8	4	12	7	0	0	0	22.3595	-4.44326	9.78014	-0.619686	2.63755	8.89683	2.54153	-4.27163	3.70321	-0.796717	-5.32967	-5.15828	-4.90913	-14.6054
Uncharacterized mitochondrial hydrolase FMP41	FMP41	6	13	4	5	15	7	7	18	7	0	0	0	24.4812	-2.14957	7.28481	-3.24785	-1.9662	9.41258	1.02356	-2.05655	8.9159	-1.53657	-5.83542	-5.64776	-5.37497	-16.3683
60S ribosomal protein L33-B	RPL33B	5	0	8	12	3	6	6	3	7	5	6	5	19.0445	-1.33974	-4.44597	2.36173	6.58083	-1.34659	1.35079	-1.0453	-4.06673	0.359206	0.460495	1.60648	0.818686	4.54907
Threonine synthase	THR4	10	1	5	8	3	6	6	3	7	20	11	10	24.7427	1.76337	-4.77624	-2.32527	0.959381	-2.64711	-0.0402854	-3.1533	-6.18114	-1.62776	14.1022	5.29191	4.56761	15.8172
Translationally-controlled tumor protein homolog	TMA19	3	0	4	7	2	6	10	3	7	11	3	5	17.7613	-2.91258	-4.14642	-1.25837	1.94596	-2.05372	1.66404	3.4294	-3.59059	0.806646	6.76636	-1.0975	1.10041	6.86462
Asparaginyl-tRNA synthetase, cytoplasmic	DED81	6	0	9	15	0	4	11	1	7	9	11	12	24.1055	-2.02452	-5.62749	1.86337	8.14069	-5.50169	-1.88473	2.08242	-7.9447	-1.40558	3.25413	5.4389	6.70751	13.8334
D-lactate dehydrogenase [cytochrome] 3	DLD3	3	0	4	6	0	3	2	0	7	1	3	4	9.61204	-0.199762	-2.24395	1.15428	3.26486	-2.19379	0.653473	-1.55587	-3.56668	3.64829	-1.29116	0.782523	1.88963	3.364
Heat shock protein 104	HSP104	4	0	2	7	2	3	5	0	7	9	18	14	18.7666	-2.24722	-4.38109	-3.55599	1.65991	-2.28316	-1.58137	-1.94249	-6.9636	0.456115	4.52674	13.6706	9.8797	17.8482
Probable mitochondrial transport protein FSF1	FSF1	3	16	13	7	7	13	4	10	6	0	0	0	22.6284	-4.53278	10.7174	6.3007	0.56103	1.83546	7.47588	-4.37111	1.60343	-1.89048	-5.39377	-5.22031	-4.96817	-13.6658
Prohibitin-2	PHB2	8	17	14	10	13	11	7	11	6	0	0	0	28.038	-1.3336	10.4545	5.69913	2.0217	6.60079	4.15526	-3.37235	0.596098	-3.77683	-6.68323	-6.46831	-6.15589	-15.3992
Peroxiredoxin type-2	AHP1	9	5	7	10	7	11	8	1	6	7	8	7	23.838	1.06455	-0.565026	-0.0574179	3.21683	1.55938	5.18058	-0.818598	-7.84542	-2.31228	1.3179	2.50063	1.76625	5.39827
40S ribosomal protein S13	RPS13	13	3	7	11	3	9	10	0	6	12	7	6	24.6964	4.77879	-2.76542	-0.311556	3.97256	-2.63654	2.97102	0.863843	-9.16395	-2.61161	6.11329	1.3026	0.577783	9.54853
Presequence translocated-associated motor subunit PAM17, mitochondrial	PAM17	4	6	6	6	6	7	6	6	6	0	0	0	15.8324	-1.27047	2.30389	1.31269	1.49484	2.38652	3.13493	0.142973	0.125158	0.479253	-3.77386	-3.6525	-3.47609	-6.63462
Adenosine kinase	ADO1	3	0	3	4	0	6	6	0	6	4	4	0	10.6779	-0.554567	-2.49277	-0.161265	0.961578	-2.43705	3.39328	2.04984	-3.96218	2.27664	1.45479	1.53664	-2.34438	3.62653
60S ribosomal protein L28	RPL28	8	0	6	8	2	5	7	0	6	13	11	13	21.5654	0.821085	-5.03448	-0.38459	1.86351	-2.92193	-0.264616	-0.977866	-8.00213	-1.51982	7.85961	6.02492	8.26522	15.7909
Glutathione reductase	GLR1	3	7	6	6	12	5	6	6	6	0	0	0	16.6141	-2.53069	3.1214	1.08126	1.2724	8.2081	0.944097	-0.146213	-0.164908	0.20667	-3.9602	-3.83284	-3.64772	-8.41884
60S ribosomal protein L23	RPL23A	5	0	5	10	0	5	13	0	6	10	3	2	17.6271	-0.867912	-4.11509	-0.218646	4.98415	-4.0231	0.696801	6.47904	-6.54079	-0.146561	5.79834	-1.06654	-1.87012	7.46595
40S ribosomal protein S1-A	RPS1A	8	0	2	6	0	5	6	0	6	7	6	6	14.8651	3.05155	-3.47028	-2.40092	1.7701	-3.3927	1.37108	0.500834	-5.51589	0.816567	3.45672	2.57066	2.7363	8.89751
Small glutamine-rich tetratricopeptide repeat-containing protein 2	SGT2	6	0	5	10	1	3	5	5	6	5	2	3	15.3929	0.875857	-3.59349	0.442828	5.61992	-2.51316	-0.757761	-0.694416	-0.711736	0.632528	1.33091	-1.5511	-0.379578	2.10404
Aspartate-semialdehyde dehydrogenase	HOM2	2	0	3	2	0	3	6	0	6	5	10	14	13.7398	-2.57386	-3.20759	-1.06778	-1.90971	-3.13588	-0.354217	0.917105	-5.09836	1.20894	1.72493	6.83025	10.9834	12.7041
T-complex protein 1 subunit alpha	TCP1	7	0	4	5	0	2	6	0	6	9	6	13	16.121	1.63347	-3.76347	-0.772739	0.412726	-3.67934	-1.93551	0.0362232	-5.98192	0.378632	5.15735	2.28093	9.46056	12.6224
Mitochondrial protein import protein MAS5	YDJ1	3	0	4	7	0	2	3	3	6	5	0	0	10.17	-0.385515	-2.37422	0.989082	4.10608	-2.32114	-0.482748	-0.762294	-0.773738	2.45372	2.57584	-2.34621	-2.23288	0.972966
Uncharacterized protein YKR070W	YKR070W	0	16	7	5	8	1	2	10	6	0	0	0	15.8431	-5.27403	12.3014	2.30953	0.491796	4.38408	-2.86768	-3.86098	4.12119	0.475526	-3.77641	-3.65497	-3.47843	-12.4147
Phospho-2-dehydro-3-deoxyheptonate aldolase, tyrosine-inhibited	ARO4	5	0	2	2	0	1	6	0	6	6	5	2	10.4044	1.53647	-2.42893	-1.0803	-0.960606	-2.37463	-1.53996	2.15101	-3.8607	2.37199	3.51997	2.59973	-0.284339	6.41464
Histidine biosynthesis trifunctional protein	HIS4	6	0	1	5	2	1	3	2	6	2	17	10	14.955	1.0216	-3.49128	-3.42755	0.744498	-1.41324	-2.65088	-2.53245	-3.54928	0.785194	-1.56473	13.5499	6.71655	11.7816
LETM1 domain-containing protein YLH47, mitochondrial	YLH47	8	15	9	9	13	13	10	11	5	0	0	0	27.0556	-1.00658	8.68381	0.989973	1.30124	6.825	6.39508	-0.00893166	0.960624	-4.43427	-6.44907	-6.24168	-5.9402	-14.03
Importin subunit beta-4	KAP123	9	0	2	13	0	13	9	0	5	18	12	19	26.7643	0.0903944	-6.24819	-5.92379	5.38413	-6.10851	6.46619	-0.901168	-9.93128	-4.33269	11.6204	5.82553	13.1238	21.7412
GrpE protein homolog, mitochondrial	MGE1	7	14	12	7	15	10	4	5	5	0	0	0	22.0864	-0.352376	8.84388	5.46114	0.715236	9.95914	4.60818	-4.17063	-3.19548	-2.70152	-5.26459	-5.09529	-4.84919	-12.2677
Succinate dehydrogenase [ubiquinone] iron-sulfur subunit, mitochondrial	SDH2	6	11	8	8	7	10	6	8	5	0	0	0	20.1807	-0.717978	6.28877	2.02535	2.25751	2.39409	5.07341	-1.46563	0.51166	-2.03699	-4.81034	-4.65565	-4.43078	-9.84556
37S ribosomal protein S35, mitochondrial	MRPS35	4	22	2	5	16	10	6	13	5	0	0	0	23.3623	-3.77711	16.546	-4.91659	-1.64782	10.6679	4.2967	-2.64263	4.33108	-3.14642	-5.56872	-5.38964	-5.12931	-17.4296
37S ribosomal protein NAM9, mitochondrial	NAM9	8	15	13	6	12	9	10	8	5	0	0	0	25.0683	-0.345007	9.14776	5.57834	-1.13326	6.27858	2.88024	0.726266	-1.30194	-3.74128	-5.97536	-5.7832	-5.50387	-12.6827
37S ribosomal protein S23, mitochondrial	RSM23	4	22	10	8	26	7	4	11	5	0	0	0	26.6524	-4.87234	15.7779	2.10935	0.415978	19.917	0.493519	-5.85976	1.11025	-4.29366	-6.35295	-6.14865	-5.85167	-20.0955
Enolase 1	ENO1	12	1	6	10	0	6	3	0	5	18	22	18	26.486	3.18306	-5.1832	-1.84137	2.46334	-6.04498	-0.465849	-6.79818	-9.82799	-4.23562	11.6867	15.8897	12.1849	24.963
Heat shock protein STI1	STI1	1	0	1	3	0	6	3	0	5	2	3	0	6.96948	-1.32008	-1.62704	-1.06337	1.01681	-1.59067	4.29858	0.421718	-2.58612	2.56975	0.338733	1.39216	-1.53018	2.13325
ATP synthase subunit delta, mitochondrial	ATP16	7	10	5	8	11	5	8	9	5	0	0	0	20.1952	0.277187	5.28538	-0.978954	2.25338	6.39078	0.0698639	0.528996	1.50627	-2.04206	-4.8138	-4.659	-4.43397	-9.96035
GTP-binding nuclear protein GSP1/CNR1	GSP1	3	0	2	6	3	5	5	0	5	7	5	8	13.3751	-1.45245	-3.12244	-1.9598	2.19408	-0.0526392	1.73482	0.0520356	-4.96301	0.336122	3.81187	1.9144	5.06343	8.13489
S-adenosylmethionine synthetase 2	SAM2	3	0	4	7	2	4	8	3	5	7	4	5	15.113	-2.031	-3.52817	-0.474332	2.69954	-1.4493	0.310548	2.4091	-2.60791	-0.269902	3.39761	0.513454	1.68186	5.42872
40S ribosomal protein S21-B	RPS21B	5	0	5	2	0	3	3	0	5	6	0	0	8.72971	2.09396	-2.03797	2.4155	-0.484066	-1.99241	0.868871	-0.22946	-3.23928	1.95596	3.91916	-2.01393	-1.91665	2.48057
Protein BMH2	BMH2	3	3	3	3	3	3	3	3	5	3	4	4	11.3405	-0.775163	0.352529	-0.357453	-0.226985	0.411712	0.231506	-1.19531	-1.20807	1.04557	0.296834	1.38376	1.51013	1.62275
Elongation factor 3B	HEF3	4	0	3	3	0	3	4	0	5	1	1	3	8.15674	1.28469	-1.90421	0.585134	0.678973	-1.86164	1.00875	0.982503	-3.02668	2.15575	-0.944267	-0.881743	1.20915	2.26813
Adenine phosphoribosyltransferase 1	APT1	2	0	1	0	0	2	0	0	5	1	2	1	4.1129	0.630854	-0.960164	-0.217654	-1.17034	-0.9387	0.995945	-1.52152	-1.52615	3.56584	0.0196373	1.05116	0.0969932	1.68885
Aspartyl-tRNA synthetase, mitochondrial	MSD1	1	4	6	4	7	1	0	9	5	0	0	0	11.1061	-2.69712	1.40726	2.71196	0.839729	4.46522	-1.71126	-4.10857	4.87893	1.12732	-2.64728	-2.56215	-2.4384	-7.90153
54S ribosomal protein L15, mitochondrial	MRPL15	1	7	4	1	3	1	6	3	5	0	0	0	9.44098	-2.14282	4.79598	1.20492	-1.68646	0.845254	-1.30477	2.50741	-0.50321	1.70794	-2.25038	-2.17801	-2.07282	-4.29789
Deoxyhypusine hydroxylase	LIA1	3	0	3	8	0	1	8	1	5	8	0	0	11.3884	-0.791086	-2.65864	-0.371614	4.7594	-2.5992	-1.78017	3.787	-3.22582	1.02889	5.28543	-2.62727	-2.50037	3.93605
60S ribosomal protein L35	RPL35A	10	0	9	17	0	15	13	0	4	12	13	8	28.3126	0.575004	-6.60962	0.617851	8.94357	-6.46187	8.08823	2.52608	-10.5058	-5.87256	5.25133	6.46835	1.78384	14.2314
37S ribosomal protein S26, mitochondrial	RSM26	11	16	9	11	12	14	4	6	4	0	0	0	24.4491	2.86111	10.2923	1.76166	4.04293	6.4199	8.03139	-5.04467	-3.07219	-4.52538	-5.82776	-5.64035	-5.36792	-12.2146
54S ribosomal protein L1, mitochondrial	MRPL1	5	23	13	12	27	11	13	15	4	0	0	0	34.9149	-6.62284	14.8491	2.66319	2.06487	19.0313	2.47646	0.0836351	2.04435	-8.17477	-8.32242	-8.05478	-7.66573	-22.355
2-dehydropantoate 2-reductase	PAN5	6	12	7	3	14	10	7	8	4	0	0	0	20.3142	-0.76242	7.25761	0.985821	-2.78047	9.36362	5.04082	-0.515019	0.462123	-3.08355	-4.84216	-4.68645	-4.46009	-11.9965
60S ribosomal protein L22-A	RPL22A	10	0	8	11	0	9	13	0	4	9	8	6	22.5368	2.49772	-5.26125	1.32782	4.5871	-5.14364	3.49824	4.66278	-8.36258	-3.85854	3.62807	2.80082	1.05194	10.3107
Acetylornithine aminotransferase, mitochondrial	ARG8	7	6	6	10	9	9	6	9	4	0	0	0	19.558	0.489303	1.43413	0.209691	4.4347	4.5362	4.22542	-1.23528	1.74271	-2.81987	-4.66192	-4.512	-4.29407	-8.7877
37S ribosomal protein S9, mitochondrial	MRPS9	5	12	5	7	10	9	2	4	4	0	0	0	16.0364	-0.338378	8.25627	0.252297	2.43679	6.33996	5.08513	-3.93249	-1.95054	-1.59188	-3.82249	-3.69957	-3.52088	-9.06933
Glucokinase-1	GLK1	5	0	3	13	0	9	8	0	4	18	24	19	26.8021	-3.92217	-6.257	-4.93496	5.37339	-6.11712	2.45698	-1.91513	-9.94529	-5.34585	11.6114	17.8168	13.1155	26.9218
Mitochondrial-processing peptidase subunit beta	MAS1	9	17	9	2	15	8	6	21	4	0	0	0	26.9816	0.0180707	10.7011	1.01189	-5.6777	8.8419	1.41315	-3.98154	10.9881	-5.40845	-6.43142	-6.22459	-5.92394	-19.979
Cysteine proteinase 1, mitochondrial	LAP3	3	18	6	5	12	7	5	4	4	0	0	0	17.5763	-2.851	13.8968	0.796392	-0.00140008	7.9885	2.7092	-1.50217	-2.52195	-2.12885	-4.18955	-4.05482	-3.85897	-11.3783
40S ribosomal protein S7-B	RPS7B	6	0	6	8	0	7	6	0	4	3	3	2	13.2197	1.59928	-3.08617	2.08621	4.23829	-3.01718	3.77276	1.10952	-4.90536	-0.609697	-0.15109	-0.0497571	-0.902452	3.27026
Heat shock protein SSQ1, mitochondrial	SSQ1	8	15	9	3	19	6	4	29	4	0	0	0	29.1197	-1.69368	8.20195	0.378899	-5.28609	12.3539	-1.1088	-6.7725	18.1947	-6.154	-6.94106	-6.71784	-6.39337	-24.1284
Homoserine dehydrogenase	HOM6	6	2	4	9	3	6	7	0	4	12	8	10	19.2448	-0.406407	-2.49273	-1.69756	3.52384	-1.39229	1.3019	-0.119385	-7.14104	-2.71063	7.41276	3.56028	5.77472	11.9293
Probable inosine-5'-monophosphate dehydrogenase IMD3	IMD3	6	0	3	5	0	6	7	0	4	13	9	8	16.6888	0.444437	-3.89604	-1.94086	0.25114	-3.80895	1.92586	0.82615	-6.19263	-1.81938	9.022	5.14992	4.33588	13.43
Zuotin	ZUO1	5	2	2	7	3	6	9	1	4	8	3	6	15.8764	-0.285119	-1.70638	-2.70034	2.48231	-0.623528	2.12419	3.12669	-4.89117	-1.53609	4.21565	-0.662657	2.51425	6.13583
DnaJ homolog 1, mitochondrial	MDJ1	8	15	9	7	14	5	11	26	4	0	0	0	30.349	-2.1029	7.91497	0.0149543	-1.63589	7.07336	-2.4089	-0.227266	14.7386	-6.58266	-7.23408	-7.00144	-6.66327	-20.5565
37S ribosomal protein MRP13, mitochondrial	MRP13	3	11	9	3	8	5	3	12	4	0	0	0	17.0887	-2.68867	7.01061	3.94076	-1.86264	4.09979	0.828246	-3.32177	5.659	-1.95881	-4.07331	-3.94232	-3.75191	-12.2781
37S ribosomal protein S7, mitochondrial	RSM7	10	13	8	12	9	4	12	5	4	0	0	0	22.8669	2.38783	7.66168	1.23009	5.49316	3.78102	-1.58234	3.54066	-3.48507	-3.97365	-5.45062	-5.27534	-5.02053	-8.26324
Tryptophanyl-tRNA synthetase, mitochondrial	MSW1	8	10	7	7	3	4	8	6	4	0	0	0	17.3038	2.23972	5.96039	1.87707	2.07615	-0.949305	-0.22427	1.59865	-0.420823	-2.03382	-4.12459	-3.99195	-3.79914	-6.65546
Thioredoxin reductase 1	TRR1	4	0	2	1	0	4	5	0	4	11	1	1	9.50146	0.837048	-2.21814	-0.812981	-1.70367	-2.16855	1.68047	1.48504	-3.52565	0.686849	8.7352	-1.19197	-1.08609	5.9966
Probable hydrolase NIT3	NIT3	4	14	5	7	11	3	5	10	4	0	0	0	18.2701	-2.08196	9.7348	-0.409009	1.80118	6.83015	-1.46017	-1.75883	3.22061	-2.37077	-4.35492	-4.21488	-4.0113	-12.0057
Tyrosyl-tRNA synthetase, cytoplasmic	TYS1	6	0	3	9	0	3	11	0	4	11	15	9	19.7014	-0.558435	-4.59934	-2.83276	3.39389	-4.49653	-1.80959	3.71167	-7.3105	-2.86987	6.3039	10.4549	4.67445	16.3422
Ras-like protein 2	RAS2	2	5	1	1	10	3	1	7	4	0	0	0	9.79054	-1.25918	2.71438	-1.89856	-1.78593	7.76547	0.609897	-2.6219	3.36708	0.586049	-2.3337	-2.25866	-2.14956	-7.56155
Ubiquitin-activating enzyme E1 1	UBA1	0	0	4	3	0	1	4	0	4	10	15	17	14.7331	-4.90452	-3.43947	-0.361847	-1.19235	-3.36258	-2.5967	-1.45035	-5.46692	-1.13742	6.48817	11.6011	13.7653	18.1453
ATP synthase subunit 5, mitochondrial	ATP5	12	24	17	18	13	18	15	10	3	0	0	0	37.4196	-0.456634	15.2643	5.92165	7.35215	4.45961	8.865	1.15705	-3.88506	-10.0482	-8.91944	-8.63261	-8.21565	-17.1372
60S ribosomal protein L19	RPL19A	14	0	9	21	1	12	17	0	3	19	11	5	31.9577	3.36156	-7.4606	-0.461332	11.9063	-6.29382	4.19836	5.17759	-11.8584	-8.14363	11.3825	3.62742	-2.01648	15.9169
40S ribosomal protein S17-A	RPS17A	16	0	10	16	0	11	15	0	3	14	12	7	29.7626	6.09231	-6.94813	1.18856	7.53097	-6.79281	3.73425	3.98967	-11.0438	-7.37818	6.9057	5.13384	0.465479	14.8899
Uncharacterized protein YJR080C	YJR080C	4	18	5	4	12	11	2	7	3	0	0	0	17.9598	-1.97865	13.8073	-0.317131	-1.11051	7.90098	6.61559	-4.64402	0.335768	-3.26256	-4.28095	-4.14328	-3.94316	-13.2717
60S ribosomal protein L31-B	RPL31B	9	0	1	7	0	10	2	0	3	18	10	3	16.7673	3.4183	-3.91437	-3.9641	2.2288	-3.82686	5.9067	-4.20289	-6.22176	-2.84675	14.0033	6.13181	-0.681353	13.702
Protein CBP3, mitochondrial	CBP3	7	20	11	8	12	9	11	7	3	0	0	0	25.1811	-1.38257	14.1214	3.54494	0.834633	6.25283	2.85269	1.68452	-2.34381	-5.78063	-6.00225	-5.80923	-5.52864	-13.4934
Iron-sulfur clusters transporter ATM1, mitochondrial	ATM1	3	6	6	3	9	9	3	4	3	0	0	0	12.9208	-1.30121	2.98362	2.17471	-0.676646	6.05105	5.84573	-1.7799	-0.794435	-1.50546	-3.07984	-2.98079	-2.83682	-7.19669
Uncharacterized protein YNR040W	YNR040W	8	12	12	7	10	8	2	6	3	0	0	0	19.2568	1.58959	7.50446	6.29888	1.52042	5.60496	3.29896	-5.12384	-1.14551	-3.71482	-4.59011	-4.4425	-4.22793	-10.7834
Mitochondrial clpX-like chaperone MCX1	MCX1	4	8	7	4	11	7	0	10	3	0	0	0	15.386	-1.12185	4.40812	2.44487	-0.378124	7.48841	3.24392	-5.69187	4.29082	-2.36507	-3.66745	-3.54951	-3.37807	-11.3031
Thioredoxin-1	TRX1	6	0	3	3	0	7	6	0	3	7	5	1	11.7554	2.08675	-2.74431	-0.480264	-0.345024	-2.68296	4.13024	1.65123	-4.36199	-1.09908	4.19796	2.28806	-1.58095	5.7616
Cytochrome c oxidase assembly protein COX15	COX15	6	7	6	1	2	6	0	3	3	0	0	0	9.77291	2.74669	4.7185	3.10666	-1.78091	-0.230502	3.6142	-3.61538	-0.626375	-0.407802	-2.3295	-2.25459	-2.14569	-5.12263
Elongation factor 1-beta	EFB1	6	0	5	11	1	6	13	1	3	16	0	0	18.3409	-0.105511	-4.28171	-0.429955	5.78105	-3.186	1.52256	6.215	-5.80564	-3.39544	11.6282	-4.2312	-4.02683	7.19032
Cytochrome B pre-mRNA-processing protein 6	CBP6	6	8	5	6	5	6	4	1	3	0	0	0	12.5554	1.82042	5.06892	1.28288	2.42732	2.13444	2.93493	-0.644729	-3.65886	-1.37805	-2.99274	-2.8965	-2.7566	-4.64298
Pleiotropic ABC efflux transporter of multiple drugs	PDR5	2	31	4	7	15	6	3	19	3	0	0	0	25.1733	-6.37995	25.1232	-3.45274	-0.163132	9.25462	-0.145392	-6.31257	9.6591	-5.77789	-6.00038	-5.80742	-5.52692	-23.1173
NADH-cytochrome b5 reductase 2	MCR1	18	4	8	0	9	5	5	5	3	0	0	0	17.3201	12.2343	-0.0434209	2.87224	-4.9285	5.04697	0.771744	-1.40739	-1.42688	-3.03951	-4.12848	-3.99572	-3.80272	-6.15813
ATP synthase subunit f, mitochondrial	ATP17	3	5	4	4	5	5	3	3	3	0	0	0	10.1193	-0.368613	2.63764	1.00411	1.12053	2.69045	2.52965	-0.74351	-0.754897	-0.528578	-2.41206	-2.33449	-2.22174	-4.68095
ATP phosphoribosyltransferase	HIS1	3	0	3	4	0	5	2	0	3	3	7	3	9.02029	-0.00277357	-2.10581	0.329474	1.43325	-2.05873	2.79793	-1.33696	-3.34711	-0.145366	0.849895	4.91904	1.01955	5.37654
Protein ISD11	ISD11	4	9	2	5	4	5	3	6	3	0	0	0	11.9634	0.0175042	6.20713	-1.54185	1.59579	1.26956	2.07946	-1.42571	1.56083	-1.17161	-2.85162	-2.75992	-2.62662	-6.72498
40S ribosomal protein S10-A	RPS10A	10	0	9	3	0	4	0	0	3	7	6	11	14.3375	5.22717	-3.34712	4.75527	-1.07978	-3.2723	0.499873	-5.304	-5.32014	-1.99948	3.58247	2.69237	7.85213	9.44279
37S ribosomal protein S25, mitochondrial	RSM25	9	14	9	3	10	4	5	4	3	0	0	0	17.4214	3.20057	9.93294	3.84226	-1.95731	6.02386	-0.252977	-1.44485	-2.46446	-3.07482	-4.15262	-4.01908	-3.82496	-9.53857
Isoleucyl-tRNA synthetase, cytoplasmic	ILS1	14	0	8	5	0	4	6	0	3	18	23	27	28.2185	4.60632	-6.58767	-0.354302	-3.02966	-6.4404	-2.8888	-4.43912	-10.4709	-6.83976	11.2738	16.4901	20.8045	29.4999
Cytochrome c iso-1	CYC1	6	5	6	3	2	4	3	2	3	0	0	0	10.1256	2.62927	2.63615	3.00223	0.118725	-0.311002	1.5281	-0.745859	-1.75725	-0.530791	-2.41357	-2.33596	-2.22313	-3.50451
40S ribosomal protein S23	RPS23A	3	0	4	6	0	4	4	0	3	7	8	5	12.0045	-0.99618	-2.80247	0.445985	2.58409	-2.73982	1.06942	-0.44092	-4.45443	-1.18595	4.13858	5.2306	2.36436	8.65341
Cysteinyl-tRNA synthetase	YNL247W	1	3	3	0	4	4	2	2	3	0	2	1	7.0199	-1.33686	1.36119	0.921705	-1.99753	2.39783	2.28628	-0.596935	-0.604834	0.552168	-1.67329	0.380524	-0.541255	-2.10533
60S ribosomal protein L24-B	RPL24B	5	0	3	8	0	3	9	0	3	9	4	5	14.1028	0.305303	-3.29233	-1.17524	3.987	-3.21873	-0.442829	3.78282	-5.23305	-1.91763	5.63841	0.746513	1.90366	8.63821
Coatomer subunit alpha	RET1	3	0	3	5	0	3	1	0	3	6	4	11	10.2261	-0.404174	-2.3873	-0.0275132	2.09013	-2.33393	0.503568	-2.78303	-3.79454	-0.565828	3.56248	1.64086	8.75481	8.86866
Nascent polypeptide-associated complex subunit alpha	EGD2	3	0	3	3	0	3	5	1	3	2	2	3	8.33652	0.224848	-1.94618	0.53191	0.627818	-1.90267	0.964858	1.916	-2.09338	0.0930647	0.0128812	0.0767832	1.16968	2.67335
60S ribosomal protein L38	RPL38	2	0	2	3	0	3	3	0	3	4	1	0	6.18399	-0.0585951	-1.44367	0.169182	1.24033	-1.41139	1.49034	0.712301	-2.29466	0.843649	2.52596	-0.426633	-1.35773	2.26469
Superoxide dismutase [Cu-Zn]	SOD1	4	0	2	4	1	3	3	1	3	2	0	0	7.0262	1.66104	-1.64028	-0.0801602	2.00067	-0.603612	1.28474	0.400735	-1.60717	0.549971	0.325213	-1.62093	-1.54264	0.319841
Diphosphomevalonate decarboxylase	ERG19	4	0	2	4	0	3	6	0	3	4	4	5	10.034	0.659768	-2.34246	-0.970646	1.14479	-2.2901	0.55046	2.28803	-3.72326	-0.498849	1.60826	1.68518	2.79698	6.06652
Heat shock protein SSB2	SSB2	3	1	2	5	3	3	6	2	3	6	4	3	11.6836	-0.889355	-1.72755	-1.45901	1.6754	0.333421	0.147764	1.67779	-2.33535	-1.07405	3.21507	1.30463	0.434814	4.07862
Ras-related protein SEC4	SEC4	1	2	2	1	5	3	4	1	3	0	0	0	6.44692	-1.14612	0.494954	0.0913408	-0.83449	3.5286	1.42615	1.61503	-1.39222	0.751967	-1.53671	-1.48729	-1.41545	-2.44112
Tricarboxylate transport protein	CTP1	2	4	5	4	2	2	2	6	3	0	0	0	9.17516	-1.05433	1.85804	2.28362	1.38918	-0.0940775	-0.239875	-1.39425	2.59543	-0.19937	-2.18702	-2.11669	-2.01445	-4.96789
D-lactate dehydrogenase [cytochrome] 1, mitochondrial	DLD1	3	0	5	0	3	2	0	3	3	0	0	0	5.8112	1.0655	-1.35664	3.27955	-1.65359	1.67369	0.581349	-2.14979	0.843673	0.973642	-1.38518	-1.34063	-1.27588	-2.82875
Glycerol-3-phosphate dehydrogenase, mitochondrial	GUT2	1	6	3	3	12	2	2	7	3	0	0	0	11.0859	-2.6904	3.41197	-0.282067	-0.154529	9.46983	-0.706332	-2.10111	2.88642	-0.865643	-2.64247	-2.55749	-2.43397	-8.52825
60S ribosomal protein L43	RPL43A	0	0	2	2	0	2	2	0	3	6	6	6	7.56714	-2.51903	-1.76656	-0.240309	-0.153253	-1.72707	0.152682	-0.799379	-2.80789	0.361346	4.19627	4.25428	4.3386	7.73947
Proline dehydrogenase, mitochondrial	PUT1	3	8	2	2	5	2	4	3	3	0	0	0	9.29597	-0.0945444	5.82984	-0.752143	-0.645197	2.87835	-0.269366	0.561059	-0.449401	-0.241495	-2.21582	-2.14456	-2.04098	-5.07245
Aspartate aminotransferase, cytoplasmic	AAT2	3	4	2	5	5	1	7	2	3	8	7	8	14.9887	-1.9896	0.500863	-2.43751	0.734925	1.57909	-2.65909	1.4551	-3.56176	-2.22654	4.42725	3.54214	4.70916	7.16181
Eukaryotic translation initiation factor 5B	FUN12	3	0	2	1	0	1	4	0	3	6	7	5	8.78816	0.0745019	-2.05161	-0.601801	-1.5007	-2.00575	-1.1454	0.748919	-3.26097	-0.0644208	3.90523	4.97259	3.07052	8.13902
60S ribosomal protein L16-B	RPL16B	9	0	12	14	0	10	7	0	2	14	13	15	25.8901	0.381405	-6.04411	4.33503	6.63288	-5.90899	3.6796	-2.57777	-9.6069	-7.02787	7.82874	7.0272	9.31569	17.3214
Probable kynurenine--oxoglutarate transaminase BNA3	BNA3	2	9	7	6	16	9	0	8	2	0	0	0	16.0613	-3.34667	5.25045	2.24492	1.4297	12.3343	5.07905	-5.94171	2.04022	-3.60057	-3.82843	-3.70531	-3.52635	-12.2603
Carrier protein YMC1, mitochondrial	YMC1	5	16	9	3	15	7	7	7	2	0	0	0	19.9346	-1.63607	11.3462	3.09819	-2.67247	10.4503	2.13348	-0.374602	-0.397033	-4.95119	-4.75169	-4.59888	-4.37675	-13.207
54S ribosomal protein L4, mitochondrial	MRPL4	2	11	6	5	9	7	3	8	2	0	0	0	14.9716	-2.9839	7.50486	1.56756	0.739796	5.58299	3.34509	-2.53856	2.44459	-3.22057	-3.56867	-3.45391	-3.28708	-10.4882
NADH kinase POS5, mitochondrial	POS5	0	14	5	5	17	7	1	20	2	0	0	0	20.2488	-6.74065	9.27287	-0.994822	-0.761868	12.3785	2.05678	-6.49083	12.4864	-5.06075	-4.82658	-4.67136	-4.44573	-19.274
Uncharacterized protein YJR111C	YJR111C	2	6	3	2	7	6	0	4	2	0	0	0	8.7678	-0.918723	3.95314	0.404225	-0.494906	4.9989	3.85957	-3.24355	0.746583	-1.05732	-2.08992	-2.02271	-1.92502	-6.36104
Protein YME1	YME1	7	6	2	0	4	6	0	2	2	0	0	0	8.14027	4.29018	4.09964	-0.409988	-2.31634	2.14212	4.01277	-3.0114	-1.02056	-0.838502	-1.94034	-1.87794	-1.78724	-4.32629
Phosphoserine phosphatase	SER2	1	0	1	5	0	6	0	0	2	0	1	0	4.44455	-0.479551	-1.03759	-0.315844	3.73529	-1.01439	4.91498	-1.64421	-1.64921	0.450189	-1.05942	-0.0253485	-0.975824	0.0499988
60S ribosomal protein L32	RPL32	7	2	5	7	3	5	6	3	2	6	5	5	15.8863	1.7116	-1.70869	0.296744	2.47951	-0.625779	1.12178	0.123045	-2.89483	-3.53953	2.2133	1.33507	1.51209	4.19404
54S ribosomal protein L11, mitochondrial	MRPL11	3	9	5	7	5	5	4	5	2	0	0	0	12.9662	-1.31632	5.97302	1.16127	3.31044	2.04069	1.83465	-0.796687	0.188723	-2.52129	-3.09065	-2.99126	-2.84679	-6.8712
37S ribosomal protein S8, mitochondrial	MRPS8	1	10	3	2	7	5	4	5	2	0	0	0	10.9754	-2.65362	7.43777	-0.249356	-1.12309	4.49505	2.32064	-0.0602332	0.927417	-1.82712	-2.61613	-2.532	-2.40971	-7.70541
Mitochondrial respiratory chain complexes assembly protein AFG3	AFG3	2	5	1	3	11	5	0	5	2	0	0	0	9.26666	-1.08479	2.83668	-1.74347	0.363143	8.88504	2.73779	-3.4281	1.56147	-1.23128	-2.20883	-2.1378	-2.03454	-7.16363
60S ribosomal protein L16-A	RPL16A	5	0	5	3	0	4	7	0	2	6	4	5	11.7126	1.10098	-2.73433	1.53239	-0.33286	-2.67321	1.14067	2.66705	-4.34613	-2.08418	3.20814	1.29793	2.42844	6.53092
40S ribosomal protein S29-A	RPS29A	5	0	2	5	0	4	5	0	2	6	4	1	9.77545	1.74584	-2.2821	-0.894096	2.21837	-2.23108	1.61358	1.38368	-3.62732	-1.40869	3.66989	1.74483	-1.14625	5.17377
40S ribosomal protein S31	UBI3	3	0	2	2	1	3	3	0	2	3	2	3	6.76286	0.748704	-1.5788	-0.00219744	0.0756061	-0.54351	1.34902	0.498154	-2.50946	-0.358203	1.38798	0.439822	1.51518	3.2184
Uncharacterized protein YJL171C	YJL171C	1	4	2	3	3	3	2	5	2	0	0	0	7.42214	-1.47076	2.26729	-0.197382	0.888007	1.30602	1.18808	-0.745739	2.24591	-0.588093	-1.76916	-1.71227	-1.62957	-4.55009
Low-affinity glucose transporter HXT3	HXT3	3	8	1	3	10	3	0	6	2	0	0	0	9.95449	-0.313761	5.6761	-1.9471	0.167418	7.72805	0.569872	-3.68255	2.30624	-1.47112	-2.37278	-2.29648	-2.18556	-8.09782
T-complex protein 1 subunit eta	CCT7	0	0	1	2	0	3	1	0	2	3	2	1	4.06091	-1.35184	-0.948028	-0.202264	0.844455	-0.926835	2.00864	-0.502289	-1.50686	0.583964	2.03203	1.06316	0.108406	2.46925
Ribonucleoside-diphosphate reductase small chain 2	RNR4	2	1	2	2	0	2	0	0	2	13	14	15	12.8679	-2.28361	-2.00404	-1.80964	-1.66161	-2.93689	-1.14136	-4.76034	-4.77482	-2.48703	9.93276	11.0314	12.1748	17.7374
Protein ZEO1	ZEO1	2	5	2	2	5	2	7	3	2	0	0	0	9.02384	-1.00396	2.89337	-0.671577	-0.567762	2.94046	-0.202933	3.66173	-0.348423	-1.1466	-2.15095	-2.08178	-1.98123	-3.92287
NADP-dependent alcohol dehydrogenase 6	ADH6	1	0	2	0	0	2	1	0	2	0	2	2	3.3811	-0.125536	-0.789324	0.999001	-0.962101	-0.771679	1.17459	-0.250799	-1.2546	0.821015	-0.805929	1.21999	1.25766	1.45752
Peptide chain release factor 1, mitochondrial	MRF1	0	6	2	2	5	2	0	2	2	0	0	0	5.63087	-1.87447	4.68546	0.332937	0.397717	3.71485	0.62537	-2.08308	-0.0894152	0.0365204	-1.34219	-1.29903	-1.23629	-4.50212
Probable prolyl-tRNA synthetase, mitochondrial	AIM10	3	11	7	0	11	1	2	7	2	0	0	0	12.4285	-1.13732	8.09855	3.32046	-3.53656	8.16341	-2.03408	-2.59777	2.38824	-2.33379	-2.96249	-2.86722	-2.72873	-10.3766
Dolichol-phosphate mannosyltransferase	DPM1	1	2	2	0	2	1	0	1	2	1	4	0	4.32212	-0.438794	0.990993	0.720404	-1.22987	1.01355	-0.0551312	-1.59892	-0.603783	0.492882	-0.0302334	3.0029	-0.948942	0.319187
V-type proton ATPase subunit C	VMA5	1	0	1	1	0	1	2	0	2	2	8	14	7.99098	-1.66013	-1.86551	-1.36579	-1.27386	-1.82381	-0.950788	-0.956174	-2.96517	-0.786446	0.0952449	6.1565	12.2455	10.3559
Low specificity L-threonine aldolase	GLY1	1	0	1	0	0	1	0	0	2	4	3	2	3.65513	-0.216759	-0.853297	-0.0821281	-1.04008	-0.834221	0.107697	-1.35217	-1.35629	0.725461	3.12875	2.15677	1.1975	3.8451
Monothiol glutaredoxin-5, mitochondrial	GRX5	3	9	5	6	10	10	1	6	1	0	0	0	13.9559	-1.64581	5.74196	0.868237	2.02879	6.81479	6.59302	-4.16285	0.821451	-3.86642	-3.32658	-3.21961	-3.0641	-9.44148
Probable electron transfer flavoprotein subunit beta	YGR207C	7	18	9	8	9	9	9	2	1	0	0	0	20.1448	0.293975	13.2972	3.03598	2.26773	4.40229	4.08218	1.54765	-5.47502	-6.02447	-4.80178	-4.64736	-4.42289	-9.70013
Mitochondrial genome maintenance protein MGM101	MGM101	3	10	9	8	9	9	2	7	1	0	0	0	16.2114	-2.39662	6.21542	4.2005	3.387	5.30003	5.04242	-3.99722	0.98454	-4.65289	-3.86419	-3.73993	-3.55929	-10.2765
37S ribosomal protein MRP51, mitochondrial	MRP51	8	10	8	7	9	8	2	7	1	0	0	0	17.0511	2.32384	6.01939	2.95189	2.14806	5.10837	3.83742	-4.30786	0.67295	-4.9457	-4.06435	-3.93365	-3.74365	-9.84401
54S ribosomal protein L7, mitochondrial	MRPL7	1	9	6	6	17	8	0	8	1	0	0	0	15.0678	-4.01593	5.48239	1.53907	1.71241	13.561	4.3216	-5.57416	2.40888	-4.25412	-3.59161	-3.47611	-3.30821	-12.3768
Mitochondrial import inner membrane translocase subunit TIM23	TIM23	8	10	7	2	7	7	6	8	1	0	0	0	16.4825	2.51312	6.15213	2.12023	-2.69015	3.23815	2.97623	-0.0975186	1.88393	-4.74743	-3.92882	-3.80248	-3.61882	-9.35781
Mitochondrial 2-oxodicarboxylate carrier 2	ODC2	1	5	3	0	0	7	0	1	1	0	0	0	4.81695	-0.60352	3.87547	1.5739	-1.37068	-1.09939	5.82407	-1.78198	-0.787399	-0.679666	-1.14818	-1.11126	-1.05759	-3.02612
Putative transferase CAF17, mitochondrial	IBA57	0	9	6	5	11	6	0	10	1	0	0	0	13.3348	-4.43904	5.88696	2.05212	1.20553	7.95655	2.74465	-4.93307	5.05192	-3.64984	-3.17853	-3.07632	-2.92773	-11.6151
Mitochondrial peroxiredoxin PRX1	PRX1	4	3	1	3	12	6	3	6	1	0	0	0	11.0701	0.31487	0.415668	-2.27738	-0.150025	9.47344	3.29753	-1.09525	1.89229	-2.86012	-2.6387	-2.55384	-2.43049	-7.00993
Mitochondrial respiratory chain complexes assembly protein RCA1	RCA1	3	12	10	1	10	5	1	7	1	0	0	0	13.8643	-1.61529	8.76336	5.89538	-2.94512	6.83571	1.6154	-4.12893	1.85547	-3.83445	-3.30473	-3.19846	-3.04397	-11.2956
ATP-dependent RNA helicase MRH4, mitochondrial	MRH4	1	6	6	4	6	5	1	0	1	0	0	0	7.95682	-1.64875	4.14246	3.64432	1.73586	4.18399	3.05755	-1.94354	-2.95249	-1.77453	-1.89661	-1.83562	-1.74696	-4.4958
3-hydroxyisobutyryl-CoA hydrolase, mitochondrial	EHD3	2	10	3	1	11	5	2	6	1	0	0	0	11.2192	-1.73476	7.38086	-0.321522	-2.19245	8.43941	2.26113	-2.15041	1.83697	-2.91211	-2.67424	-2.58824	-2.46323	-9.43027
Leucyl-tRNA synthetase, mitochondrial	NAM2	0	10	1	1	8	5	0	7	1	0	0	0	8.90776	-2.96531	7.92046	-1.63721	-1.53473	5.96695	2.8254	-3.29533	3.69465	-2.10613	-2.12328	-2.055	-1.95574	-9.09037
54S ribosomal protein L22, mitochondrial	MRPL22	2	9	1	2	3	5	0	0	1	0	0	0	5.88603	0.0405932	7.62589	-0.742605	0.325112	1.65661	3.56308	-2.17747	-2.1841	-1.05245	-1.40301	-1.35789	-1.29231	-4.06614
Mitochondrial chaperone BCS1	BCS1	4	9	5	2	15	4	1	6	1	0	0	0	12.827	-0.270007	6.0055	1.20246	-1.64997	12.0724	0.868615	-3.74522	1.24034	-3.47278	-3.05749	-2.95917	-2.81624	-10.3264
54S ribosomal protein L35, mitochondrial	MRPL35	1	8	4	5	11	4	3	3	1	0	0	0	10.8663	-2.61728	5.46325	0.782957	1.90797	8.51996	1.34729	-1.01986	-1.03208	-2.78906	-2.59012	-2.50683	-2.38574	-7.27272
Adenylosuccinate lyase	ADE13	5	0	3	5	0	4	1	0	1	12	16	12	14.8567	0.0543353	-3.46833	-1.39844	0.772477	-3.39079	0.373125	-4.49607	-5.51279	-4.18052	8.45871	12.5726	8.73814	17.2182
Importin subunit beta-1	KAP95	2	0	3	7	0	4	1	0	1	7	7	5	9.62216	-1.20313	-2.24631	0.151286	4.26198	-2.1961	1.651	-2.55961	-3.57044	-2.35524	4.70643	4.78019	2.88741	8.00615
Cofilin	COF1	2	0	1	5	0	4	0	0	1	10	9	5	9.26749	-1.08506	-2.16351	-1.74371	2.36291	-2.11515	1.73759	-3.4284	-3.43883	-2.23156	7.79097	6.86201	2.96528	10.366
Cytochrome b-c1 complex subunit 8	QCR8	2	9	5	3	10	3	0	7	1	0	0	0	11.0616	-1.68232	6.41764	1.72511	-0.147627	7.47536	0.299589	-4.09213	2.89542	-2.85719	-2.63669	-2.5519	-2.42864	-9.52442
54S ribosomal protein IMG1, mitochondrial	IMG1	2	7	3	0	1	3	0	1	1	0	0	0	4.86849	0.379325	5.86344	1.55865	-1.38534	-0.11115	1.81149	-1.80104	-0.806521	-0.697636	-1.16047	-1.12315	-1.0689	-3.53047
ADP-ribosylation factor 1	ARF1	1	0	2	0	0	3	1	1	1	14	7	11	10.1142	-2.36691	-2.36117	-0.994372	-2.87801	-2.30839	0.530896	-2.74162	-2.753	-2.52679	11.5892	4.66669	8.77939	13.1524
Cytochrome c oxidase subunit 4, mitochondrial	COX4	2	6	7	3	8	2	2	4	1	0	0	0	9.8795	-1.2888	3.69361	4.0751	0.188757	5.74517	-0.411821	-1.65481	0.334071	-2.44497	-2.35491	-2.27918	-2.16909	-6.65437
Tyrosyl-tRNA synthetase, mitochondrial	MSY1	0	17	5	0	18	2	0	4	1	0	0	0	11.8784	-3.9542	14.227	1.48332	-3.38003	15.289	-0.899793	-4.39427	-0.407639	-3.14198	-2.83137	-2.74032	-2.60796	-12.9266
Cytochrome c peroxidase, mitochondrial	CCP1	4	2	2	0	3	2	1	4	1	0	0	0	5.76642	2.08041	0.653816	0.292806	-1.64085	1.68391	0.592279	-1.13322	1.86029	-1.01075	-1.3745	-1.3303	-1.26605	-3.43899
54S ribosomal protein L19, mitochondrial	MRPL19	2	6	1	2	8	1	3	2	1	0	0	0	7.20229	-0.397578	4.31861	-1.13229	-0.0494345	6.3562	-0.75825	0.335592	-0.672512	-1.51143	-1.71676	-1.66155	-1.5813	-4.73833
	Variance	1168.02	965.016	1025.91	875.068	830.161	694.995	1459.15	2313.19	1287.53	1279.53	1203.69	1094.51	10200.3	36.484	408.024	131.5	49.9061	301.362	87.4754	58.3865	907.871	49.4891	702.899	661.055	602.02	3280.46
	Loadings	0.332891	0.233452	0.296058	0.284553	0.228233	0.244124	0.369939	0.371064	0.348699	0.238363	0.230698	0.219555	1	0.0474788	-0.320095	-0.140596	0.0338925	-0.265587	-0.0884906	0.0897914	-0.463845	0.0326389	0.45209	0.439965	0.416855	1
										Sum of variance			14196.8
										Cumulative contribution ratio			0.718495											Cumulative contribution ratio			0.949566
