# Supplementary material for: Proteomic Profiling of Autophagosome Cargo in Saccharomyces cerevisiae
Source: PLoS One. 2014 Mar 13;9(3):e91651. doi: 10.1371/journal.pone.0091651 (PMC3953483; doi:10.1371/journal.pone.0091651)
Supplement: Table S4 — Protein localization manually annotated (for Figure 4A ). (XLSX) [file pone.0091651.s007.xlsx]

## Sheet: Table S4
Table S4. Protein localization manually annotated (for Figure 4A)
Protein name	Localization	Gene name	1st_ypt7D_AP	2nd_ypt7D_AP	3rd_ypt7D_AP	1st_ypt7Datg1D_AP	2nd_ypt7Datg1D_AP	3rd_ypt7Datg1D_AP	1st_ypt7Datg11D_AP	2nd_ypt7Datg11D_AP	3rd_ypt7Datg11D_AP	1st_Cytosol	2nd_Cytosol	3rd_Cytosol	PC1 score	PC2 score
Glyceraldehyde-3-phosphate dehydrogenase 3	Cytoplasm	TDH3	195	137	372	92	95	187	384	268	420	440	487	455	1010.03	498.916
Enolase 2	Cytoplasm	ENO2	150	139	179	85	89	96	197	176	239	257	199	174	565.984	190.048
Pyruvate kinase 1	Cytoplasm	PYK1	104	107	178	45	51	66	155	133	193	154	155	219	447.006	181.396
Fructose-bisphosphate aldolase	Cytoplasm	FBA1	58	50	76	29	37	30	111	83	104	176	159	123	286.906	175.052
Elongation factor 2	Cytoplasm	EFT1	79	86	105	12	27	8	111	133	126	150	126	118	305.067	163.472
Pyruvate decarboxylase isozyme 1	Cytoplasm	PDC1	98	99	160	56	79	69	107	121	143	200	151	157	405.611	156.033
Elongation factor 3A	Cytoplasm	YEF3	89	101	114	17	49	39	99	114	133	116	129	125	319.833	127.49
Phosphoglycerate kinase	Cytoplasm	PGK1	85	80	81	46	50	35	98	96	116	122	155	105	298.822	124.774
Elongation factor 1-alpha	Cytoplasm	TEF1	92	79	140	50	57	61	108	94	169	171	105	110	357.012	118
ATP-dependent molecular chaperone HSC82	Cytoplasm	HSC82	66	69	67	14	21	22	71	74	78	96	106	93	217.275	108.194
Fatty acid synthase subunit beta	Cytoplasm	FAS1	31	36	34	0	0	0	53	37	33	56	62	66	112.344	80.3901
Magnesium-activated aldehyde dehydrogenase, cytosolic	Cytoplasm	ALD6	44	53	80	4	20	7	42	62	67	67	52	49	157.091	65.5786
Alcohol dehydrogenase 1	Cytoplasm	ADH1	63	68	76	31	39	50	73	73	81	84	75	79	226.153	61.2174
Fatty acid synthase subunit alpha	Cytoplasm	FAS2	24	30	21	2	1	5	27	57	38	34	51	51	94.6347	57.1124
60S ribosomal protein L3	Cytoplasm	RPL3	14	15	15	0	1	1	34	32	22	52	41	33	71.2979	56.4318
60S ribosomal protein L8-B	Cytoplasm	RPL8B	21	21	24	0	1	0	35	44	52	38	39	42	90.6255	55.3619
6-phosphofructokinase subunit beta	Cytoplasm	PFK2	16	9	37	0	1	1	21	24	38	43	36	41	75.8693	55.0134
Heat shock protein SSA2	Cytoplasm	SSA2	90	85	133	38	59	68	90	88	96	114	86	58	291.605	54.177
Actin	Cytoplasm	ACT1	6	9	11	3	6	4	7	10	6	37	48	46	48.751	52.5338
6-phosphofructokinase subunit alpha	Cytoplasm	PFK1	17	29	24	1	2	0	20	30	26	46	39	36	73.85	52.2275
60S ribosomal protein L5	Cytoplasm	RPL5	28	33	22	9	11	4	39	41	43	48	47	36	100.858	50.6766
Heat shock protein SSB1	Cytoplasm	SSB1	75	92	95	51	62	51	90	102	94	104	69	65	271.509	48.5692
ATP-dependent RNA helicase eIF4A	Cytoplasm	TIF1	28	35	40	10	12	4	38	51	37	43	42	42	107.35	48.294
Adenosylhomocysteinase	Cytoplasm	SAH1	16	18	12	2	0	1	26	10	16	22	43	49	57.4954	47.7373
V-type proton ATPase catalytic subunit A	Cytoplasm	TFP1	8	8	15	2	3	4	19	10	19	34	38	41	54.2597	47.4845
Glucose-6-phosphate isomerase	Cytoplasm	PGI1	34	45	41	13	21	19	35	45	42	42	49	58	124.269	45.688
40S ribosomal protein S4	Cytoplasm	RPS4A	26	25	19	2	4	2	28	34	34	34	35	35	77.9847	43.0052
Triosephosphate isomerase	Cytoplasm	TPI1	34	35	41	17	16	19	37	39	47	54	45	38	119.975	42.2898
Phosphoglycerate mutase 1	Cytoplasm	GPM1	30	24	29	14	16	11	32	43	41	41	45	39	102.627	42.0066
40S ribosomal protein S3	Cytoplasm	RPS3	24	28	33	6	9	7	37	39	40	40	36	30	94.1386	40.7518
Guanine nucleotide-binding protein subunit beta-like protein	Cytoplasm	ASC1	30	43	34	8	18	13	40	46	35	39	36	50	109.966	40.6134
NADP-specific glutamate dehydrogenase 1	Cytoplasm	GDH1	12	18	29	0	0	0	3	11	11	27	30	34	47.0789	38.7411
Vacuolar aminopeptidase 1	Cytoplasm	APE1	54	53	72	0	0	0	3	4	1	43	25	38	80.899	36.7033
Glyceraldehyde-3-phosphate dehydrogenase 2	Cytoplasm	TDH2	15	24	25	10	15	11	17	21	28	60	24	23	75.7384	35.5905
Protein BMH1	Cytoplasm	BMH1	13	24	17	11	14	9	18	26	27	38	40	21	71.0136	32.8713
40S ribosomal protein S5	Cytoplasm	RPS5	17	14	16	4	8	5	22	17	23	27	26	33	58.9938	32.248
60S ribosomal protein L7-A	Cytoplasm	RPL7A	20	19	19	1	3	3	28	29	31	24	24	29	65.8818	32.2029
Heat shock protein homolog SSE1	Cytoplasm	SSE1	22	19	27	2	9	12	24	18	27	38	36	15	71.2962	30.9448
40S ribosomal protein S1-B	Cytoplasm	RPS1B	16	17	10	0	0	0	20	26	25	33	14	22	51.6047	30.8899
Serine hydroxymethyltransferase, cytosolic	Cytoplasm	SHM2	2	13	15	0	2	0	4	10	17	19	26	24	35.7151	30.6103
60S ribosomal protein L10	Cytoplasm	RPL10	16	13	17	0	4	4	16	18	24	25	26	22	52.3498	29.6665
Isoleucyl-tRNA synthetase, cytoplasmic	Cytoplasm	ILS1	8	4	3	0	0	0	14	5	6	18	23	27	28.2185	29.4999
5-methyltetrahydropteroyltriglutamate--homocysteine methyltransferase	Cytoplasm	MET6	12	28	22	3	9	0	16	22	19	24	17	34	56.5367	28.9084
60S ribosomal protein L2	Cytoplasm	RPL2A	20	23	21	4	11	12	17	22	29	39	25	24	69.7363	28.852
60S ribosomal protein L4-A	Cytoplasm	RPL4A	35	30	32	4	5	3	44	48	49	40	29	0	94.6898	28.4135
40S ribosomal protein S18	Cytoplasm	RPS18A	18	20	12	4	3	3	20	24	24	33	20	18	55.9252	27.754
Glutamyl-tRNA synthetase, cytoplasmic	Cytoplasm	GUS1	12	19	17	0	1	0	21	22	21	19	22	21	49.5817	27.5648
Glucokinase-1	Cytoplasm	GLK1	3	9	4	0	0	0	5	13	8	18	24	19	26.8021	26.9218
60S ribosomal protein L9-B	Cytoplasm	RPL9B	15	14	19	2	5	3	20	19	24	28	16	21	53.124	26.1054
40S ribosomal protein S2	Cytoplasm	RPS2	13	16	17	2	5	0	18	18	22	25	21	16	48.8599	25.9873
Eukaryotic translation initiation factor 5A-2	Cytoplasm	HYP2	21	22	14	4	7	3	22	24	28	36	15	18	60.619	25.768
3-isopropylmalate dehydratase	Cytoplasm	LEU1	3	6	11	0	0	0	0	0	0	21	15	23	19.7045	25.0845
40S ribosomal protein S12	Cytoplasm	RPS12	19	21	14	2	2	3	32	9	9	27	23	16	49.4677	24.985
Enolase 1	Cytoplasm	ENO1	6	6	5	1	0	0	12	10	3	18	22	18	26.486	24.963
6-phosphogluconate dehydrogenase, decarboxylating 1	Cytoplasm	GND1	18	19	30	6	10	8	22	24	21	22	29	24	66.2051	24.9234
Glycyl-tRNA synthetase 1	Cytoplasm	GRS1	12	12	23	7	4	2	12	19	21	16	21	27	49.5478	24.5909
60S ribosomal protein L12	Cytoplasm	RPL12A	9	21	21	2	4	3	14	27	24	20	23	17	52.6345	24.4424
Cystathionine beta-synthase	Cytoplasm	CYS4	6	16	17	0	5	2	12	31	32	24	17	13	50.6442	24.2749
Hexokinase-2	Cytoplasm	HXK2	17	20	33	7	16	6	16	30	26	26	26	22	69.4419	24.1092
60S acidic ribosomal protein P0	Cytoplasm	RPP0	15	20	14	4	7	1	13	24	20	24	19	20	50.1583	23.7406
Leucyl-tRNA synthetase, cytoplasmic	Cytoplasm	CDC60	6	11	8	0	0	1	9	16	4	11	22	21	28.959	22.711
60S ribosomal protein L27-A	Cytoplasm	RPL27A	13	14	17	3	4	3	19	15	20	21	18	17	46.8035	21.7734
Importin subunit beta-4	Cytoplasm	KAP123	2	13	5	0	0	0	9	13	9	18	12	19	26.7643	21.7412
Aspartyl-tRNA synthetase, cytoplasmic	Cytoplasm	DPS1	7	13	7	0	0	0	9	12	16	12	17	20	31.1899	21.6017
40S ribosomal protein S7-A	Cytoplasm	RPS7A	9	18	20	2	6	5	16	24	26	18	20	18	52.3548	21.582
60S ribosomal protein L1	Cytoplasm	RPL1A	7	13	7	0	0	0	12	12	18	16	10	19	32.0475	20.2353
40S ribosomal protein S16	Cytoplasm	RPS16A	9	15	15	4	4	4	19	21	21	19	15	17	46.6789	19.4672
Bifunctional purine biosynthetic protein ADE5,7	Cytoplasm	ADE5,7	3	3	15	0	0	3	9	4	6	15	20	10	24.703	19.258
Inorganic pyrophosphatase	Cytoplasm	IPP1	4	9	8	2	2	0	6	13	13	20	12	12	27.7703	18.9433
Ribosome-associated complex subunit SSZ1	Cytoplasm	SSZ1	7	11	23	0	0	0	19	19	34	22	8	5	45.2745	18.9355
60S ribosomal protein L6-A	Cytoplasm	RPL6A	12	12	11	2	0	0	16	16	4	18	13	15	32.7266	18.7361
Mannose-1-phosphate guanyltransferase	Cytoplasm	MPG1	12	19	19	8	6	4	9	25	19	14	18	24	49.4352	18.4686
Elongation factor 1-gamma 2	Cytoplasm	TEF4	18	23	27	6	3	3	8	27	20	18	11	24	53.3997	18.2711
Acetyl-CoA carboxylase	Cytoplasm	FAS3	1	8	12	0	0	5	10	12	12	12	12	20	29.4914	18.2204
Ubiquitin-activating enzyme E1 1	Cytoplasm	UBA1	4	1	4	0	0	0	0	3	4	10	15	17	14.7331	18.1453
60S ribosomal protein L15-A	Cytoplasm	RPL15A	12	15	12	0	2	0	16	17	12	15	17	11	36.3707	18.1002
Heat shock protein 104	Cytoplasm	HSP104	2	3	7	0	2	0	4	7	5	9	18	14	18.7666	17.8482
UTP--glucose-1-phosphate uridylyltransferase	Cytoplasm	UGP1	4	6	8	0	0	0	4	10	8	9	15	16	21.6938	17.7498
Ribonucleoside-diphosphate reductase small chain 2	Cytoplasm	RNR4	2	2	2	1	0	0	2	2	0	13	14	15	12.8679	17.7374
60S ribosomal protein L11-A	Cytoplasm	RPL11A	6	11	10	3	3	3	12	17	12	16	14	16	34.2748	17.6419
60S ribosomal protein L36-B	Cytoplasm	RPL36B	10	11	10	0	0	0	14	15	11	16	12	12	31.3479	17.6186
60S ribosomal protein L17-B	Cytoplasm	RPL17B	10	12	10	0	3	0	15	17	17	18	13	9	35.4471	17.4803
Seryl-tRNA synthetase, cytoplasmic	Cytoplasm	SES1	11	17	20	0	3	1	14	17	21	12	16	13	42.1088	17.3453
60S ribosomal protein L16-B	Cytoplasm	RPL16B	12	10	2	0	0	0	9	14	7	14	13	15	25.8901	17.3214
60S ribosomal protein L20	Cytoplasm	RPL20A	7	15	14	1	2	0	16	16	18	16	9	14	36.8078	17.2361
Adenylosuccinate lyase	Cytoplasm	ADE13	3	4	1	0	0	0	5	5	1	12	16	12	14.8567	17.2182
40S ribosomal protein S6	Cytoplasm	RPS6A	12	17	13	4	7	2	18	23	18	20	16	11	45.5786	17.0761
Farnesyl pyrophosphate synthetase	Cytoplasm	FPP1	13	9	8	0	0	0	16	2	4	15	12	14	25.6282	16.7167
40S ribosomal protein S19-A	Cytoplasm	RPS19A	8	15	11	1	7	0	12	23	22	15	10	15	39.5509	16.4805
Tyrosyl-tRNA synthetase, cytoplasmic	Cytoplasm	TYS1	3	3	4	0	0	0	6	9	11	11	15	9	19.7014	16.3422
60S ribosomal protein L19	Cytoplasm	RPL19A	9	12	3	0	1	0	14	21	17	19	11	5	31.9577	15.9169
Threonine synthase	Cytoplasm	THR4	5	6	7	1	3	3	10	8	6	20	11	10	24.7427	15.8172
60S ribosomal protein L28	Cytoplasm	RPL28	6	5	6	0	2	0	8	8	7	13	11	13	21.5654	15.7909
60S ribosomal protein L26-B	Cytoplasm	RPL26B	8	18	10	0	0	0	14	22	19	17	6	11	36.0506	15.6307
60S ribosomal protein L14-A	Cytoplasm	RPL14A	11	19	15	6	1	2	12	21	16	22	10	10	41.1324	15.3742
Heat shock protein SSA1	Cytoplasm	SSA1	18	16	30	7	11	15	22	20	22	30	18	12	64.4981	15.0856
40S ribosomal protein S17-A	Cytoplasm	RPS17A	10	11	3	0	0	0	16	16	15	14	12	7	29.7626	14.8899
60S ribosomal protein L35	Cytoplasm	RPL35A	9	15	4	0	0	0	10	17	13	12	13	8	28.3126	14.2314
40S ribosomal protein S22-A	Cytoplasm	RPS22A	11	12	8	0	0	0	13	15	10	17	8	8	28.9252	14.2121
40S ribosomal protein S9-B	Cytoplasm	RPS9B	10	7	9	0	0	0	15	12	12	14	6	11	27.7914	14.0152
Asparaginyl-tRNA synthetase, cytoplasmic	Cytoplasm	DED81	9	4	7	0	0	1	6	15	11	9	11	12	24.1055	13.8334
40S ribosomal protein S25-A	Cytoplasm	RPS25A	6	10	7	2	0	0	5	18	6	13	14	6	23.7772	13.7804
60S ribosomal protein L25	Cytoplasm	RPL25	9	8	7	4	3	1	15	13	12	17	9	10	30.5038	13.7538
60S ribosomal protein L31-B	Cytoplasm	RPL31B	1	10	3	0	0	0	9	7	2	18	10	3	16.7673	13.702
40S ribosomal protein S24	Cytoplasm	RPS24A	12	11	11	0	0	0	17	11	20	18	7	4	33.0454	13.5543
Eukaryotic translation initiation factor 3 subunit C	Cytoplasm	NIP1	6	6	9	1	0	0	9	12	6	10	13	8	22.3823	13.5439
Probable inosine-5'-monophosphate dehydrogenase IMD3	Cytoplasm	IMD3	3	6	4	0	0	0	6	5	7	13	9	8	16.6888	13.43
40S ribosomal protein S15	Cytoplasm	RPS15	2	15	8	0	2	1	12	22	22	10	10	8	32.7117	13.199
ADP-ribosylation factor 1	Cytoplasm	ARF1	2	3	1	0	0	1	1	0	1	14	7	11	10.1142	13.1524
Protein MET17	Cytoplasm	MET17	8	12	25	0	7	9	9	26	20	16	2	22	45.8512	12.9775
40S ribosomal protein S14-A	Cytoplasm	RPS14A	12	8	9	2	2	0	19	16	15	18	9	3	33.0197	12.8616
Asparagine synthetase [glutamine-hydrolyzing] 1	Cytoplasm	ASN1	7	4	10	0	0	2	5	9	13	11	7	12	23.1842	12.8219
Aspartate-semialdehyde dehydrogenase	Cytoplasm	HOM2	3	3	6	0	0	0	2	2	6	5	10	14	13.7398	12.7041
T-complex protein 1 subunit alpha	Cytoplasm	TCP1	4	2	6	0	0	0	7	5	6	9	6	13	16.121	12.6224
40S ribosomal protein S11	Cytoplasm	RPS11A	8	11	9	0	1	0	15	12	14	7	11	10	28.4093	12.4746
Phenylalanyl-tRNA synthetase alpha chain	Cytoplasm	FRS2	6	5	13	0	0	0	6	5	10	14	6	7	20.9077	12.3745
40S ribosomal protein S20	Cytoplasm	RPS20	13	12	12	1	3	3	10	12	13	13	10	12	32.5871	12.3168
Homoserine dehydrogenase	Cytoplasm	HOM6	4	6	4	2	3	0	6	9	7	12	8	10	19.2448	11.9293
60S ribosomal protein L13-A	Cytoplasm	RPL13A	12	13	9	1	5	1	12	18	15	13	9	10	33.6466	11.8715
Histidine biosynthesis trifunctional protein	Cytoplasm	HIS4	1	1	6	0	2	2	6	5	3	2	17	10	14.955	11.7816
Phosphomannomutase	Cytoplasm	SEC53	6	6	10	0	2	1	7	8	8	14	8	6	21.6218	11.6256
NADPH dehydrogenase 2	Cytoplasm	OYE2	2	7	19	0	5	1	5	13	15	8	9	9	27.3104	11.2767
Alanyl-tRNA synthetase, cytoplasmic	Cytoplasm	ALA1	6	14	12	4	1	0	8	5	4	10	10	11	23.2119	11.1743
(DL)-glycerol-3-phosphatase 1	Cytoplasm	GPP1	17	15	15	10	3	5	16	12	14	15	13	13	42.1486	10.7925
40S ribosomal protein S0-B	Cytoplasm	RPS0B	13	20	18	3	6	5	18	23	18	10	15	10	46.1682	10.6495
Lysyl-tRNA synthetase, cytoplasmic	Cytoplasm	KRS1	2	4	8	0	0	0	4	7	10	7	6	9	16.4098	10.5048
Cofilin	Cytoplasm	COF1	1	4	1	0	0	0	2	5	0	10	9	5	9.26749	10.366
V-type proton ATPase subunit C	Cytoplasm	VMA5	1	1	2	0	0	0	1	1	2	2	8	14	7.99098	10.3559
60S ribosomal protein L22-A	Cytoplasm	RPL22A	8	9	4	0	0	0	10	11	13	9	8	6	22.5368	10.3107
Cystathionine gamma-lyase	Cytoplasm	CYS3	13	12	18	0	2	16	16	21	19	18	8	13	46.7694	9.99228
Putative prolyl-tRNA synthetase YHR020W	Cytoplasm	YHR020W	4	3	9	0	0	0	2	3	11	6	5	10	15.4229	9.72891
Repressible alkaline phosphatase	Cytoplasm	PHO8	3	2	8	0	0	1	5	6	6	8	3	11	15.1426	9.69781
60S ribosomal protein L18	Cytoplasm	RPL18A	8	10	9	0	2	0	9	9	9	3	9	12	22.7169	9.60828
40S ribosomal protein S13	Cytoplasm	RPS13	7	9	6	3	3	0	13	11	10	12	7	6	24.6964	9.54853
40S ribosomal protein S10-A	Cytoplasm	RPS10A	9	4	3	0	0	0	10	3	0	7	6	11	14.3375	9.44279
40S ribosomal protein S1-A	Cytoplasm	RPS1A	2	5	6	0	0	0	8	6	6	7	6	6	14.8651	8.89751
Coatomer subunit alpha	Cytoplasm	RET1	3	3	3	0	0	0	3	5	1	6	4	11	10.2261	8.86866
Peroxiredoxin TSA1	Cytoplasm	TSA1	10	17	8	1	9	4	13	18	9	13	10	9	33.8328	8.84407
40S ribosomal protein S8	Cytoplasm	RPS8A	12	11	10	3	6	3	15	10	14	13	11	5	32.6602	8.825
60S ribosomal protein L30	Cytoplasm	RPL30	5	12	7	0	0	0	6	7	7	8	6	7	18.2574	8.78611
40S ribosomal protein S23	Cytoplasm	RPS23A	4	4	3	0	0	0	3	6	4	7	8	5	12.0045	8.65341
60S ribosomal protein L24-B	Cytoplasm	RPL24B	3	3	3	0	0	0	5	8	9	9	4	5	14.1028	8.63821
Eukaryotic translation initiation factor 5B	Cytoplasm	FUN12	2	1	3	0	0	0	3	1	4	6	7	5	8.78816	8.13902
GTP-binding nuclear protein GSP1/CNR1	Cytoplasm	GSP1	2	5	5	0	3	0	3	6	5	7	5	8	13.3751	8.13489
Importin subunit beta-1	Cytoplasm	KAP95	3	4	1	0	0	0	2	7	1	7	7	5	9.62216	8.00615
Uncharacterized protein YNL134C	Cytoplasm	YNL134C	3	1	10	0	1	0	6	8	7	7	5	4	15.4111	7.76471
60S ribosomal protein L43	Cytoplasm	RPL43A	2	2	3	0	0	0	0	2	2	6	6	6	7.56714	7.73947
60S ribosomal protein L23	Cytoplasm	RPL23A	5	5	6	0	0	0	5	10	13	10	3	2	17.6271	7.46595
Polyadenylate-binding protein, cytoplasmic and nuclear	Cytoplasm	PAB1	4	6	10	0	2	2	3	6	8	15	3	1	17.4872	7.35388
Elongation factor 1-beta	Cytoplasm	EFB1	5	6	3	0	1	1	6	11	13	16	0	0	18.3409	7.19032
Aspartate aminotransferase, cytoplasmic	Cytoplasm	AAT2	2	1	3	4	5	2	3	5	7	8	7	8	14.9887	7.16181
Translationally-controlled tumor protein homolog	Cytoplasm	TMA19	4	6	7	0	2	3	3	7	10	11	3	5	17.7613	6.86462
60S ribosomal protein L21-A	Cytoplasm	RPL21A	9	11	13	0	1	0	10	12	11	5	10	1	24.6424	6.86254
60S ribosomal protein L16-A	Cytoplasm	RPL16A	5	4	2	0	0	0	5	3	7	6	4	5	11.7126	6.53092
Phospho-2-dehydro-3-deoxyheptonate aldolase, tyrosine-inhibited	Cytoplasm	ARO4	2	1	6	0	0	0	5	2	6	6	5	2	10.4044	6.41464
Zuotin	Cytoplasm	ZUO1	2	6	4	2	3	1	5	7	9	8	3	6	15.8764	6.13583
Diphosphomevalonate decarboxylase	Cytoplasm	ERG19	2	3	3	0	0	0	4	4	6	4	4	5	10.034	6.06652
Thioredoxin reductase 1	Cytoplasm	TRR1	2	4	4	0	0	0	4	1	5	11	1	1	9.50146	5.9966
Thioredoxin-1	Cytoplasm	TRX1	3	7	3	0	0	0	6	3	6	7	5	1	11.7554	5.7616
S-adenosylmethionine synthetase 2	Cytoplasm	SAM2	4	4	5	0	2	3	3	7	8	7	4	5	15.113	5.42872
Peroxiredoxin type-2	Cytoplasm	AHP1	7	11	6	5	7	1	9	10	8	7	8	7	23.838	5.39827
ATP phosphoribosyltransferase	Cytoplasm	HIS1	3	5	3	0	0	0	3	4	2	3	7	3	9.02029	5.37654
40S ribosomal protein S29-A	Cytoplasm	RPS29A	2	4	2	0	0	0	5	5	5	6	4	1	9.77545	5.17377
60S ribosomal protein L33-B	Cytoplasm	RPL33B	8	6	7	0	3	3	5	12	6	5	6	5	19.0445	4.54907
60S ribosomal protein L32	Cytoplasm	RPL32	5	5	2	2	3	3	7	7	6	6	5	5	15.8863	4.19404
Heat shock protein SSB2	Cytoplasm	SSB2	2	3	3	1	3	2	3	5	6	6	4	3	11.6836	4.07862
Deoxyhypusine hydroxylase	Cytoplasm	LIA1	3	1	5	0	0	1	3	8	8	8	0	0	11.3884	3.93605
Low specificity L-threonine aldolase	Cytoplasm	GLY1	1	1	2	0	0	0	1	0	0	4	3	2	3.65513	3.8451
Adenosine kinase	Cytoplasm	ADO1	3	6	6	0	0	0	3	4	6	4	4	0	10.6779	3.62653
D-lactate dehydrogenase [cytochrome] 3	Cytoplasm	DLD3	4	3	7	0	0	0	3	6	2	1	3	4	9.61204	3.364
40S ribosomal protein S7-B	Cytoplasm	RPS7B	6	7	4	0	0	0	6	8	6	3	3	2	13.2197	3.27026
40S ribosomal protein S31	Cytoplasm	UBI3	2	3	2	0	1	0	3	2	3	3	2	3	6.76286	3.2184
Nascent polypeptide-associated complex subunit alpha	Cytoplasm	EGD2	3	3	3	0	0	1	3	3	5	2	2	3	8.33652	2.67335
40S ribosomal protein S21-B	Cytoplasm	RPS21B	5	3	5	0	0	0	5	2	3	6	0	0	8.72971	2.48057
T-complex protein 1 subunit eta	Cytoplasm	CCT7	1	3	2	0	0	0	0	2	1	3	2	1	4.06091	2.46925
Elongation factor 3B	Cytoplasm	HEF3	3	3	5	0	0	0	4	3	4	1	1	3	8.15674	2.26813
60S ribosomal protein L38	Cytoplasm	RPL38	2	3	3	0	0	0	2	3	3	4	1	0	6.18399	2.26469
Heat shock protein STI1	Cytoplasm	STI1	1	6	5	0	0	0	1	3	3	2	3	0	6.96948	2.13325
Small glutamine-rich tetratricopeptide repeat-containing protein 2	Cytoplasm	SGT2	5	3	6	0	1	5	6	10	5	5	2	3	15.3929	2.10404
Adenine phosphoribosyltransferase 1	Cytoplasm	APT1	1	2	5	0	0	0	2	0	0	1	2	1	4.1129	1.68885
Protein BMH2	Cytoplasm	BMH2	3	3	5	3	3	3	3	3	3	3	4	4	11.3405	1.62275
NADP-dependent alcohol dehydrogenase 6	Cytoplasm	ADH6	2	2	2	0	0	0	1	0	1	0	2	2	3.3811	1.45752
Mitochondrial protein import protein MAS5	Cytoplasm	YDJ1	4	2	6	0	0	3	3	7	3	5	0	0	10.17	0.972966
Superoxide dismutase [Cu-Zn]	Cytoplasm	SOD1	2	3	3	0	1	1	4	4	3	2	0	0	7.0262	0.319841
Dolichol-phosphate mannosyltransferase	Cytoplasm	DPM1	2	1	2	2	2	1	1	0	0	1	4	0	4.32212	0.319187
Phosphoserine phosphatase	Cytoplasm	SER2	1	6	2	0	0	0	1	5	0	0	1	0	4.44455	0.0499988
Sphingolipid long chain base-responsive protein PIL1	Cytoplasm	PIL1	3	10	11	0	5	1	1	5	6	0	0	0	12.6526	-1.98559
Cysteinyl-tRNA synthetase	Cytoplasm	YNL247W	3	4	3	3	4	2	1	0	2	0	2	1	7.0199	-2.10533
2-dehydropantoate 2-reductase	Cytoplasm	PAN5	7	10	4	12	14	8	6	3	7	0	0	0	20.3142	-11.9965
Valyl-tRNA synthetase, mitochondrial	Mitochondria	VAS1	14	30	23	15	23	6	21	27	13	8	9	13	56.7864	-1.49865
D-lactate dehydrogenase [cytochrome] 1, mitochondrial	Mitochondria	DLD1	5	2	3	0	3	3	3	0	0	0	0	0	5.8112	-2.82875
Mitochondrial 2-oxodicarboxylate carrier 2	Mitochondria	ODC2	3	7	1	5	0	1	1	0	0	0	0	0	4.81695	-3.02612
Cytochrome c peroxidase, mitochondrial	Mitochondria	CCP1	2	2	1	2	3	4	4	0	1	0	0	0	5.76642	-3.43899
Cytochrome c iso-1	Mitochondria	CYC1	6	4	3	5	2	2	6	3	3	0	0	0	10.1256	-3.50451
54S ribosomal protein IMG1, mitochondrial	Mitochondria	IMG1	3	3	1	7	1	1	2	0	0	0	0	0	4.86849	-3.53047
54S ribosomal protein L22, mitochondrial	Mitochondria	MRPL22	1	5	1	9	3	0	2	2	0	0	0	0	5.88603	-4.06614
54S ribosomal protein L15, mitochondrial	Mitochondria	MRPL15	4	1	5	7	3	3	1	1	6	0	0	0	9.44098	-4.29789
Protein YME1	Mitochondria	YME1	2	6	2	6	4	2	7	0	0	0	0	0	8.14027	-4.32629
ATP-dependent RNA helicase MRH4, mitochondrial	Mitochondria	MRH4	6	5	1	6	6	0	1	4	1	0	0	0	7.95682	-4.4958
Peptide chain release factor 1, mitochondrial	Mitochondria	MRF1	2	2	2	6	5	2	0	2	0	0	0	0	5.63087	-4.50212
Cytochrome B pre-mRNA-processing protein 6	Mitochondria	CBP6	5	6	3	8	5	1	6	6	4	0	0	0	12.5554	-4.64298
ATP synthase subunit f, mitochondrial	Mitochondria	ATP17	4	5	3	5	5	3	3	4	3	0	0	0	10.1193	-4.68095
54S ribosomal protein L19, mitochondrial	Mitochondria	MRPL19	1	1	1	6	8	2	2	2	3	0	0	0	7.20229	-4.73833
Flavoprotein-like protein YCP4	Mitochondria	YCP4	6	6	10	8	13	7	2	4	1	4	3	5	19.0774	-4.77835
Tricarboxylate transport protein	Mitochondria	CTP1	5	2	3	4	2	6	2	4	2	0	0	0	9.17516	-4.96789
Proline dehydrogenase, mitochondrial	Mitochondria	PUT1	2	2	3	8	5	3	3	2	4	0	0	0	9.29597	-5.07245
Cytochrome c oxidase assembly protein COX15	Mitochondria	COX15	6	6	3	7	2	3	6	1	0	0	0	0	9.77291	-5.12263
NADH-cytochrome b5 reductase 2	Mitochondria	MCR1	8	5	3	4	9	5	18	0	5	0	0	0	17.3201	-6.15813
Uncharacterized protein YJR111C	Mitochondria	YJR111C	3	6	2	6	7	4	2	2	0	0	0	0	8.7678	-6.36104
Presequence translocated-associated motor subunit PAM17, mitochondrial	Mitochondria	PAM17	6	7	6	6	6	6	4	6	6	0	0	0	15.8324	-6.63462
Cytochrome c oxidase subunit 4, mitochondrial	Mitochondria	COX4	7	2	1	6	8	4	2	3	2	0	0	0	9.8795	-6.65437
Tryptophanyl-tRNA synthetase, mitochondrial	Mitochondria	MSW1	7	4	4	10	3	6	8	7	8	0	0	0	17.3038	-6.65546
Protein ISD11	Mitochondria	ISD11	2	5	3	9	4	6	4	5	3	0	0	0	11.9634	-6.72498
54S ribosomal protein L11, mitochondrial	Mitochondria	MRPL11	5	5	2	9	5	5	3	7	4	0	0	0	12.9662	-6.8712
Mitochondrial peroxiredoxin PRX1	Mitochondria	PRX1	1	6	1	3	12	6	4	3	3	0	0	0	11.0701	-7.00993
Mitochondrial respiratory chain complexes assembly protein AFG3	Mitochondria	AFG3	1	5	2	5	11	5	2	3	0	0	0	0	9.26666	-7.16363
Iron-sulfur clusters transporter ATM1, mitochondrial	Mitochondria	ATM1	6	9	3	6	9	4	3	3	3	0	0	0	12.9208	-7.19669
54S ribosomal protein L35, mitochondrial	Mitochondria	MRPL35	4	4	1	8	11	3	1	5	3	0	0	0	10.8663	-7.27272
37S ribosomal protein S8, mitochondrial	Mitochondria	MRPS8	3	5	2	10	7	5	1	2	4	0	0	0	10.9754	-7.70541
Aspartyl-tRNA synthetase, mitochondrial	Mitochondria	MSD1	6	1	5	4	7	9	1	4	0	0	0	0	11.1061	-7.90153
37S ribosomal protein S7, mitochondrial	Mitochondria	RSM7	8	4	4	13	9	5	10	12	12	0	0	0	22.8669	-8.26324
Glutathione reductase	Mitochondria	GLR1	6	5	6	7	12	6	3	6	6	0	0	0	16.6141	-8.41884
Glycerol-3-phosphate dehydrogenase, mitochondrial	Mitochondria	GUT2	3	2	3	6	12	7	1	3	2	0	0	0	11.0859	-8.52825
Acetylornithine aminotransferase, mitochondrial	Mitochondria	ARG8	6	9	4	6	9	9	7	10	6	0	0	0	19.558	-8.7877
37S ribosomal protein S9, mitochondrial	Mitochondria	MRPS9	5	9	4	12	10	4	5	7	2	0	0	0	16.0364	-9.06933
Leucyl-tRNA synthetase, mitochondrial	Mitochondria	NAM2	1	5	1	10	8	7	0	1	0	0	0	0	8.90776	-9.09037
Mitochondrial import inner membrane translocase subunit TIM23	Mitochondria	TIM23	7	7	1	10	7	8	8	2	6	0	0	0	16.4825	-9.35781
3-hydroxyisobutyryl-CoA hydrolase, mitochondrial	Mitochondria	EHD3	3	5	1	10	11	6	2	1	2	0	0	0	11.2192	-9.43027
Monothiol glutaredoxin-5, mitochondrial	Mitochondria	GRX5	5	10	1	9	10	6	3	6	1	0	0	0	13.9559	-9.44148
Cytochrome b-c1 complex subunit 8	Mitochondria	QCR8	5	3	1	9	10	7	2	3	0	0	0	0	11.0616	-9.52442
37S ribosomal protein S25, mitochondrial	Mitochondria	RSM25	9	4	3	14	10	4	9	3	5	0	0	0	17.4214	-9.53857
Probable electron transfer flavoprotein subunit beta	Mitochondria	YGR207C	9	9	1	18	9	2	7	8	9	0	0	0	20.1448	-9.70013
37S ribosomal protein MRP51, mitochondrial	Mitochondria	MRP51	8	8	1	10	9	7	8	7	2	0	0	0	17.0511	-9.84401
Succinate dehydrogenase [ubiquinone] iron-sulfur subunit, mitochondrial	Mitochondria	SDH2	8	10	5	11	7	8	6	8	6	0	0	0	20.1807	-9.84556
ATP synthase subunit delta, mitochondrial	Mitochondria	ATP16	5	5	5	10	11	9	7	8	8	0	0	0	20.1952	-9.96035
Mitochondrial genome maintenance protein MGM101	Mitochondria	MGM101	9	9	1	10	9	7	3	8	2	0	0	0	16.2114	-10.2765
Mitochondrial chaperone BCS1	Mitochondria	BCS1	5	4	1	9	15	6	4	2	1	0	0	0	12.827	-10.3264
Probable prolyl-tRNA synthetase, mitochondrial	Mitochondria	AIM10	7	1	2	11	11	7	3	0	2	0	0	0	12.4285	-10.3766
54S ribosomal protein L4, mitochondrial	Mitochondria	MRPL4	6	7	2	11	9	8	2	5	3	0	0	0	14.9716	-10.4882
Mitochondrial nuclease	Mitochondria	NUC1	5	5	8	5	12	13	11	3	4	0	0	0	20.2156	-10.7216
Uncharacterized protein YNR040W	Mitochondria	YNR040W	12	8	3	12	10	6	8	7	2	0	0	0	19.2568	-10.7834
UPF0327 protein YCL057C-A	Mitochondria	YCL057C-A	9	8	10	7	11	12	8	7	7	0	0	0	23.9466	-11.133
ATP synthase subunit d, mitochondrial	Mitochondria	ATP7	14	8	9	19	7	6	12	15	9	0	0	0	29.0881	-11.2245
Mitochondrial respiratory chain complexes assembly protein RCA1	Mitochondria	RCA1	10	5	1	12	10	7	3	1	1	0	0	0	13.8643	-11.2956
Mitochondrial clpX-like chaperone MCX1	Mitochondria	MCX1	7	7	3	8	11	10	4	4	0	0	0	0	15.386	-11.3031
Cysteine proteinase 1, mitochondrial	Mitochondria	LAP3	6	7	4	18	12	4	3	5	5	0	0	0	17.5763	-11.3783
Putative transferase CAF17, mitochondrial	Mitochondria	IBA57	6	6	1	9	11	10	0	5	0	0	0	0	13.3348	-11.6151
37S ribosomal protein MRP4, mitochondrial	Mitochondria	MRP4	8	8	7	12	11	10	6	9	8	0	0	0	23.3028	-11.7004
Probable hydrolase NIT3	Mitochondria	NIT3	5	3	4	14	11	10	4	7	5	0	0	0	18.2701	-12.0057
37S ribosomal protein S26, mitochondrial	Mitochondria	RSM26	9	14	4	16	12	6	11	11	4	0	0	0	24.4491	-12.2146
Probable kynurenine--oxoglutarate transaminase BNA3	Mitochondria	BNA3	7	9	2	9	16	8	2	6	0	0	0	0	16.0613	-12.2603
GrpE protein homolog, mitochondrial	Mitochondria	MGE1	12	10	5	14	15	5	7	7	4	0	0	0	22.0864	-12.2677
37S ribosomal protein MRP13, mitochondrial	Mitochondria	MRP13	9	5	4	11	8	12	3	3	3	0	0	0	17.0887	-12.2781
54S ribosomal protein L7, mitochondrial	Mitochondria	MRPL7	6	8	1	9	17	8	1	6	0	0	0	0	15.0678	-12.3768
Uncharacterized protein YKR070W	Mitochondria	YKR070W	7	1	6	16	8	10	0	5	2	0	0	0	15.8431	-12.4147
37S ribosomal protein NAM9, mitochondrial	Mitochondria	NAM9	13	9	5	15	12	8	8	6	10	0	0	0	25.0683	-12.6827
Tyrosyl-tRNA synthetase, mitochondrial	Mitochondria	MSY1	5	2	1	17	18	4	0	0	0	0	0	0	11.8784	-12.9266
Carrier protein YMC1, mitochondrial	Mitochondria	YMC1	9	7	2	16	15	7	5	3	7	0	0	0	19.9346	-13.207
Uncharacterized protein YJR080C	Mitochondria	YJR080C	5	11	3	18	12	7	4	4	2	0	0	0	17.9598	-13.2717
Protein CBP3, mitochondrial	Mitochondria	CBP3	11	9	3	20	12	7	7	8	11	0	0	0	25.1811	-13.4934
Probable mitochondrial transport protein FSF1	Mitochondria	FSF1	13	13	6	16	7	10	3	7	4	0	0	0	22.6284	-13.6658
54S ribosomal protein YmL6, mitochondrial	Mitochondria	YML6	8	10	9	11	17	11	7	6	6	0	0	0	24.7348	-13.7834
LETM1 domain-containing protein YLH47, mitochondrial	Mitochondria	YLH47	9	13	5	15	13	11	8	9	10	0	0	0	27.0556	-14.03
Uncharacterized protein YKR016W	Mitochondria	YKR016W	11	4	12	7	21	13	26	0	1	0	0	0	28.6935	-14.0367
Mitochondrial import inner membrane translocase subunit TIM50	Mitochondria	TIM50	14	11	9	11	15	12	12	6	6	0	0	0	28.3343	-14.4112
Protoporphyrinogen oxidase	Mitochondria	HEM14	6	8	7	15	14	12	3	9	4	0	0	0	22.3595	-14.6054
Prohibitin-2	Mitochondria	PHB2	14	11	6	17	13	11	8	10	7	0	0	0	28.038	-15.3992
Single-stranded DNA-binding protein RIM1, mitochondrial	Mitochondria	RIM1	13	24	9	13	17	10	7	17	6	0	0	0	32.8588	-15.5299
Uncharacterized mitochondrial hydrolase FMP41	Mitochondria	FMP41	4	7	7	13	15	18	6	5	7	0	0	0	24.4812	-16.3683
NifU-like protein, mitochondrial	Mitochondria	NFU1	11	8	7	14	17	15	3	5	6	0	0	0	25.0058	-17.133
ATP synthase subunit 5, mitochondrial	Mitochondria	ATP5	17	18	3	24	13	10	12	18	15	0	0	0	37.4196	-17.1372
Mitochondrial distribution and morphology protein 38	Mitochondria	MDM38	11	13	10	18	24	10	7	12	12	0	0	0	33.4917	-17.3331
37S ribosomal protein S35, mitochondrial	Mitochondria	MRPS35	2	10	5	22	16	13	4	5	6	0	0	0	23.3623	-17.4296
2-isopropylmalate synthase 2, mitochondrial	Mitochondria	LEU9	12	17	15	10	12	22	5	11	13	0	0	0	35.7738	-17.5222
Mitochondrial oxaloacetate transport protein	Mitochondria	OAC1	40	33	26	14	12	8	4	5	6	0	0	0	42.9142	-18.1827
54S ribosomal protein L3, mitochondrial	Mitochondria	MRPL3	13	12	7	23	14	12	7	10	5	0	0	0	29.262	-18.1917
Mitochondrial import inner membrane translocase subunit TIM17	Mitochondria	TIM17	18	15	17	15	17	20	15	21	15	0	0	0	46.2399	-19.1324
Glutamate carboxypeptidase-like protein YFR044C	Mitochondria	YFR044C	13	14	14	27	33	20	11	18	17	4	9	4	52.3851	-19.2069
NADH kinase POS5, mitochondrial	Mitochondria	POS5	5	7	2	14	17	20	0	5	1	0	0	0	20.2488	-19.274
ATP synthase subunit 4, mitochondrial	Mitochondria	ATP4	16	18	8	27	14	10	13	12	3	0	0	0	33.9819	-19.2921
37S ribosomal protein MRP1, mitochondrial	Mitochondria	MRP1	15	17	9	16	20	18	12	8	15	0	0	0	38.5285	-19.9198
Mitochondrial-processing peptidase subunit beta	Mitochondria	MAS1	9	8	4	17	15	21	9	2	6	0	0	0	26.9816	-19.979
37S ribosomal protein S23, mitochondrial	Mitochondria	RSM23	10	7	5	22	26	11	4	8	4	0	0	0	26.6524	-20.0955
Peptidyl-prolyl cis-trans isomerase C, mitochondrial	Mitochondria	CPR3	9	12	10	15	22	20	8	9	10	0	0	0	33.9487	-20.3442
DnaJ homolog 1, mitochondrial	Mitochondria	MDJ1	9	5	4	15	14	26	8	7	11	0	0	0	30.349	-20.5565
Meiotic sister-chromatid recombination protein 6, mitochondrial	Mitochondria	MSC6	8	20	10	24	22	12	8	13	3	0	0	0	33.2868	-20.5745
Mitochondrial-processing peptidase subunit alpha	Mitochondria	MAS2	10	11	12	17	15	23	10	10	7	0	0	0	34.521	-20.6443
ARS-binding factor 2, mitochondrial	Mitochondria	ABF2	12	10	15	15	22	23	13	14	15	0	0	0	42.1422	-20.9628
54S ribosomal protein L1, mitochondrial	Mitochondria	MRPL1	13	11	4	23	27	15	5	12	13	0	0	0	34.9149	-22.355
10 kDa heat shock protein, mitochondrial	Mitochondria	HSP10	18	18	13	21	23	20	16	15	21	0	0	0	49.1928	-22.6601
Glycine cleavage system H protein, mitochondrial	Mitochondria	GCV3	12	19	14	19	22	22	9	18	12	0	0	0	43.2502	-22.9322
Mitochondrial DNA replication protein YHM2	Mitochondria	YHM2	12	11	10	19	17	27	14	10	16	0	0	0	41.4844	-23.0205
Ferrochelatase, mitochondrial	Mitochondria	HEM15	17	18	9	22	21	21	9	19	16	0	0	0	44.6082	-23.5479
Probable electron transfer flavoprotein-ubiquinone oxidoreductase, mitochondrial	Mitochondria	YOR356W	16	13	9	21	26	18	10	9	5	0	0	0	36.3041	-23.8591
Succinate dehydrogenase [ubiquinone] flavoprotein subunit, mitochondrial	Mitochondria	SDH1	17	7	8	25	13	24	12	7	7	0	0	0	35.8164	-23.9054
Heat shock protein SSQ1, mitochondrial	Mitochondria	SSQ1	9	6	4	15	19	29	8	3	4	0	0	0	29.1197	-24.1284
Cytochrome c1, heme protein, mitochondrial	Mitochondria	CTC1	16	15	12	28	21	19	16	14	12	0	0	0	44.7122	-24.2331
Pyruvate dehydrogenase complex protein X component, mitochondrial	Mitochondria	PDX1	12	17	11	24	38	13	14	17	11	0	0	0	44.2052	-24.4149
Prohibitin-1	Mitochondria	PHB1	24	19	19	23	25	19	17	17	16	0	0	0	52.91	-24.4381
Enoyl-[acyl-carrier protein] reductase [NADPH, B-specific], mitochondrial	Mitochondria	ETR1	17	10	10	23	17	24	6	4	6	0	0	0	34.4713	-25.0039
Acetyl-CoA hydrolase	Mitochondria	ACH1	17	6	14	22	19	28	9	6	11	0	0	0	40.0143	-25.9275
Putative mitochondrial carrier protein YHM1/SHM1	Mitochondria	YHM1	27	18	11	26	18	24	16	18	12	0	0	0	50.1944	-26.8253
Probable electron transfer flavoprotein subunit alpha, mitochondrial	Mitochondria	AIM45	17	19	14	24	25	26	16	15	12	0	0	0	49.5433	-27.6581
Dihydrolipoyllysine-residue succinyltransferase component of 2-oxoglutarate dehydrogenase complex, mitochondrial	Mitochondria	KGD2	18	18	14	23	22	28	10	18	10	0	0	0	47.5356	-27.8835
Ubiquinone biosynthesis methyltransferase COQ5, mitochondrial	Mitochondria	COQ5	18	18	14	31	26	22	17	12	12	0	1	0	49.6833	-27.9753
Aminopeptidase 2, mitochondrial	Mitochondria	APE2	26	27	9	37	33	18	12	20	9	2	7	1	55.6021	-28.2596
Mitochondrial acidic protein MAM33	Mitochondria	MAM33	24	16	14	29	26	25	16	19	18	0	0	0	55.2656	-29.1055
Mitochondrial import receptor subunit TOM40	Mitochondria	TOM40	20	23	30	18	24	38	27	20	25	0	0	0	69.7047	-29.4355
Acetolactate synthase small subunit, mitochondrial	Mitochondria	ILV6	19	23	13	35	33	21	22	21	22	0	0	0	60.7058	-30.2679
Cysteine desulfurase, mitochondrial	Mitochondria	NFS1	22	15	18	29	31	27	17	9	14	0	0	0	53.715	-31.5113
Probable alanine aminotransferase, mitochondrial	Mitochondria	ALT1	20	19	20	22	25	38	17	14	22	0	0	0	60.2572	-31.9
Uncharacterized oxidoreductase YHL021C	Mitochondria	YHL021C	23	19	17	29	31	31	19	22	22	0	0	0	63.4476	-32.6414
Mitochondrial import inner membrane translocase subunit TIM44	Mitochondria	TIM44	23	27	16	42	29	21	14	19	19	0	0	0	60.2918	-32.9815
ATP synthase subunit gamma, mitochondrial	Mitochondria	ATP3	29	22	19	36	32	27	27	22	27	0	0	0	71.5447	-33.5084
Cytochrome b-c1 complex subunit Rieske, mitochondrial	Mitochondria	RIP1	22	17	13	35	32	31	17	16	13	0	0	0	57.1949	-35.746
Succinyl-CoA ligase [ADP-forming] subunit beta, mitochondrial	Mitochondria	LSC2	22	19	13	38	30	32	18	27	18	0	0	0	63.6108	-35.9476
Protein MMF1, mitochondrial	Mitochondria	MMF1	37	34	27	37	35	27	30	26	29	0	0	0	83.4272	-36.0949
Protein ARG5,6, mitochondrial	Mitochondria	ARG5,6	25	17	14	39	34	30	17	20	24	0	0	0	64.6586	-36.3607
Superoxide dismutase [Mn], mitochondrial	Mitochondria	SOD2	24	20	18	48	38	21	21	31	15	0	0	0	67.2963	-36.3694
Arginine biosynthesis bifunctional protein ARG7, mitochondrial	Mitochondria	ARG7	26	32	23	35	34	35	32	32	30	0	0	0	83.3039	-36.9188
Delta-1-pyrroline-5-carboxylate dehydrogenase, mitochondrial	Mitochondria	PUT2	19	13	20	32	38	36	16	16	15	0	0	0	60.7025	-37.5627
D-lactate dehydrogenase [cytochrome] 2, mitochondrial	Mitochondria	DLD2	27	26	24	31	39	35	23	23	21	0	0	0	73.8048	-38.0825
Fumarate hydratase, mitochondrial	Mitochondria	FUM1	26	17	23	34	37	37	21	14	26	0	0	0	70.5719	-38.4855
Aminomethyltransferase, mitochondrial	Mitochondria	GCV1	16	16	19	37	43	36	19	22	23	0	0	0	68.1719	-39.3044
Flavohemoprotein	Mitochondria	YHB1	59	66	50	88	66	65	62	67	70	24	28	30	195.108	-41.2042
Homoisocitrate dehydrogenase, mitochondrial	Mitochondria	LYS12	26	21	22	36	49	44	20	28	29	0	0	0	81.7635	-45.2514
Homoaconitase, mitochondrial	Mitochondria	LYS4	24	24	17	39	44	44	17	18	16	0	0	0	71.0661	-46.6784
Lon protease homolog, mitochondrial	Mitochondria	PIM1	23	30	26	45	41	43	20	23	19	0	0	0	79.2493	-46.8548
External NADH-ubiquinone oxidoreductase 1, mitochondrial	Mitochondria	NDE1	29	39	24	54	45	38	38	25	30	0	0	0	94.3145	-48.2762
Citrate synthase, mitochondrial	Mitochondria	CIT1	39	37	24	64	41	33	32	24	30	0	0	0	94.0712	-49.6433
Succinyl-CoA ligase [ADP-forming] subunit alpha, mitochondrial	Mitochondria	LSC1	28	25	29	38	47	60	33	29	37	0	0	0	99.2921	-51.8217
ATP-dependent RNA helicase MSS116, mitochondrial	Mitochondria	MSS116	40	25	24	49	38	50	32	12	21	0	0	0	86.8153	-52.2229
Mitochondrial presequence protease	Mitochondria	CYM1	24	24	19	46	46	50	9	16	12	0	0	0	71.3685	-52.9748
Rotenone-insensitive NADH-ubiquinone oxidoreductase, mitochondrial	Mitochondria	NDI1	29	23	28	56	54	43	21	22	21	0	0	0	86.3373	-53.7952
Isocitrate dehydrogenase [NAD] subunit 2, mitochondrial	Mitochondria	IDH2	29	38	30	38	34	69	29	35	36	0	0	0	103.489	-53.879
Malate dehydrogenase, mitochondrial	Mitochondria	MDH1	36	29	37	50	52	53	34	35	35	0	0	0	108.072	-54.8916
Aldehyde dehydrogenase 5, mitochondrial	Mitochondria	ALD5	60	52	53	52	46	44	24	28	28	0	0	0	114.219	-55.9925
Probable aconitate hydratase 2	Mitochondria	ACO2	34	33	23	45	52	56	20	27	21	0	0	0	91.4046	-57.4028
Uncharacterized protein YER080W	Mitochondria	YER080W	28	34	20	59	59	46	19	31	18	0	0	0	89.6772	-58.6287
Isocitrate dehydrogenase [NAD] subunit 1, mitochondrial	Mitochondria	IDH1	41	49	45	55	52	55	27	38	46	0	0	0	121.727	-58.8763
Mitochondrial phosphate carrier protein	Mitochondria	MIR1	65	52	54	62	53	49	51	48	56	0	0	0	146.873	-59.5729
NAD-dependent malic enzyme, mitochondrial	Mitochondria	MAE1	39	33	43	43	44	68	16	27	22	0	0	0	101.057	-60.3558
Serine hydroxymethyltransferase, mitochondrial	Mitochondria	SHM1	44	36	42	52	56	60	39	31	43	0	0	0	121.356	-60.6038
2-isopropylmalate synthase	Mitochondria	LEU4	53	51	49	49	48	64	32	37	35	0	0	0	125.499	-62.5864
Branched-chain-amino-acid aminotransferase, mitochondrial	Mitochondria	BAT1	74	70	84	61	57	47	36	50	39	0	0	1	153.836	-63.0215
Glycine dehydrogenase [decarboxylating], mitochondrial	Mitochondria	GCV2	24	17	14	49	58	68	16	14	13	0	0	0	80.1655	-64.662
Alcohol dehydrogenase 3, mitochondrial	Mitochondria	ADH3	55	42	47	63	46	68	45	40	42	0	0	0	135.263	-66.5959
Dihydrolipoyllysine-residue acetyltransferase component of pyruvate dehydrogenase complex, mitochondrial	Mitochondria	PDA2	43	38	35	53	46	85	25	29	41	0	0	0	120.366	-71.0409
ADP,ATP carrier protein 2	Mitochondria	AAC2	98	73	57	102	41	61	96	44	45	0	0	0	183.64	-80.1479
Cytochrome b-c1 complex subunit 2, mitochondrial	Mitochondria	QCR2	67	64	36	83	86	57	56	73	47	0	0	0	164.97	-80.4266
2-oxoglutarate dehydrogenase E1 component, mitochondrial	Mitochondria	KGD1	53	39	33	87	54	76	32	26	28	0	0	0	125.964	-82.3714
Threonine dehydratase, mitochondrial	Mitochondria	ILV1	58	52	50	77	87	73	53	49	51	0	0	0	162.674	-84.0053
Pyruvate dehydrogenase E1 component subunit beta, mitochondrial	Mitochondria	PDB1	66	48	61	78	64	89	60	49	60	0	0	0	174.482	-84.9114
Heat shock protein 78, mitochondrial	Mitochondria	HSP78	53	58	31	94	83	74	52	43	51	0	0	0	157.419	-89.5466
Cytochrome b-c1 complex subunit 1, mitochondrial	Mitochondria	COR1	59	54	65	84	71	92	46	57	49	0	0	0	172.927	-90.8799
Elongation factor Tu, mitochondrial	Mitochondria	TUF1	54	59	46	86	89	88	50	56	52	0	0	0	171.29	-94.3793
Pyruvate dehydrogenase E1 component subunit alpha, mitochondrial	Mitochondria	PDA1	65	46	50	69	76	110	45	47	43	0	0	0	166.441	-97.3051
C-1-tetrahydrofolate synthase, mitochondrial	Mitochondria	MIS1	57	55	52	91	82	95	43	52	52	0	0	0	171.993	-97.7076
Dihydroxy-acid dehydratase, mitochondrial	Mitochondria	ILV3	97	80	88	89	86	93	59	50	57	0	0	0	208.802	-102.728
Dihydrolipoyl dehydrogenase, mitochondrial	Mitochondria	LPD1	79	68	68	103	102	92	68	61	60	0	0	0	207.354	-106.985
Acetolactate synthase catalytic subunit, mitochondrial	Mitochondria	ILV2	85	81	82	79	90	117	61	55	66	0	0	0	216.303	-109.247
Isocitrate dehydrogenase [NADP], mitochondrial	Mitochondria	IDP1	79	75	62	105	115	88	58	76	66	0	0	0	212.08	-109.466
Potassium-activated aldehyde dehydrogenase, mitochondrial	Mitochondria	ALD4	101	95	96	114	118	122	86	97	89	0	0	0	274.538	-128.57
ATP synthase subunit alpha, mitochondrial	Mitochondria	ATP1	101	104	107	136	138	129	92	94	101	0	0	0	298.452	-143.351
Mitochondrial outer membrane protein porin 1	Mitochondria	POR1	91	72	146	102	95	251	93	89	139	0	0	0	341.765	-168.842
Aconitate hydratase, mitochondrial	Mitochondria	ACO1	124	96	96	147	135	172	102	90	95	0	0	0	317.283	-169.108
ATP synthase subunit beta, mitochondrial	Mitochondria	ATP2	139	123	126	183	166	151	129	134	126	0	0	0	379.44	-177.095
Heat shock protein 60, mitochondrial	Mitochondria	HSP60	152	145	128	166	148	185	127	128	137	0	0	0	395.592	-185.666
Ketol-acid reductoisomerase, mitochondrial	Mitochondria	ILV5	314	182	217	214	186	296	180	171	158	0	0	9	584.311	-276.172
Heat shock protein SSC1, mitochondrial	Mitochondria	SSC1	225	177	214	229	203	676	233	157	262	0	0	0	754.238	-441.288
Ras-related protein SEC4	Plasma membrane	SEC4	2	3	3	2	5	1	1	1	4	0	0	0	6.44692	-2.44112
Protein ZEO1	Plasma membrane	ZEO1	2	2	2	5	5	3	2	2	7	0	0	0	9.02384	-3.92287
Uncharacterized protein YJL171C	Plasma membrane	YJL171C	2	3	2	4	3	5	1	3	2	0	0	0	7.42214	-4.55009
Ras-like protein 2	Plasma membrane	RAS2	1	3	4	5	10	7	2	1	1	0	0	0	9.79054	-7.56155
Low-affinity glucose transporter HXT3	Plasma membrane	HXT3	1	3	2	8	10	6	3	3	0	0	0	0	9.95449	-8.09782
Protein MRH1	Plasma membrane	MRH1	7	8	7	8	9	8	6	5	5	0	0	0	18.6263	-9.22484
Pleiotropic ABC efflux transporter of multiple drugs	Plasma membrane	PDR5	4	6	3	31	15	19	2	7	3	0	0	0	25.1733	-23.1173
Plasma membrane ATPase 1	Plasma membrane	PMA1	60	69	62	103	78	80	57	48	45	9	0	0	179.186	-90.8946
