# Supplementary material for: Proteomic Profiling of Autophagosome Cargo in Saccharomyces cerevisiae
Source: PLoS One. 2014 Mar 13;9(3):e91651. doi: 10.1371/journal.pone.0091651 (PMC3953483; doi:10.1371/journal.pone.0091651)
Supplement: Table S6 — Principal component analysis for Figure 4E and 4F (184 proteins; Tdh3 and Ape1 are omitted). (XLSX) [file pone.0091651.s009.xlsx]

## Sheet: Table S6
Table S6. Principal component analysis for Figure 4E and 4F (184 proteins; Tdh3 and Ape1 are omitted)
Protein name	Selectivity	Gene name	1st_ypt7Datg1D_AP	1st_ypt7D_AP	2nd_ypt7Datg1D_AP	2nd_ypt7D_AP	3rd_ypt7Datg1D_AP	3rd_ypt7D_AP	PC1 score	1st_ypt7Datg1D_AP	1st_ypt7D_AP	2nd_ypt7Datg1D_AP	2nd_ypt7D_AP	3rd_ypt7Datg1D_AP	3rd_ypt7D_AP	PC2 score
Enolase 2	Unknown	ENO2	85	150	89	139	96	179	312.289	16.6953	7.91023	1.49025	-1.87828	10.5017	-15.5635	16.2028
Pyruvate kinase 1	Unknown	PYK1	45	104	51	107	66	178	248.69	-9.39413	-9.15256	-18.688	-5.18779	-2.08617	23.0602	-12.1333
Elongation factor 2	Unknown	EFT1	12	79	27	86	8	105	152.539	-21.3637	9.59574	-15.7444	17.1875	-33.7619	9.96474	-47.4604
Elongation factor 3A	Unknown	YEF3	17	89	49	101	39	114	185.208	-23.5092	4.73131	-2.8991	17.4498	-11.7062	-1.38913	-28.066
Phosphoglycerate kinase	Unknown	PGK1	46	85	50	80	35	81	158.883	11.2487	12.7091	5.47773	8.32545	-8.4989	-17.988	-1.24597
Elongation factor 1-alpha	Unknown	TEF1	50	92	57	79	61	140	208.33	4.43352	-2.78899	-1.3783	-14.9808	3.96356	10.2054	9.88091
ATP-dependent molecular chaperone HSC82	Unknown	HSC82	14	66	21	69	22	67	117.869	-11.7806	12.3703	-12.0293	15.8275	-10.2701	-6.43519	-25.2906
Fatty acid synthase subunit beta	Unknown	FAS1	0	31	0	36	0	34	51.5278	-11.2703	7.55516	-14.4391	12.7551	-14.1072	1.89698	-27.0188
Fatty acid synthase subunit alpha	Unknown	FAS2	2	24	1	30	5	21	39.6234	-6.66652	5.9716	-10.1033	12.1253	-5.84805	-3.6863	-16.8627
60S ribosomal protein L3	Unknown	RPL3	0	14	1	15	1	15	23.036	-5.03849	3.51875	-5.45515	4.60812	-5.30678	0.648028	-10.6018
60S ribosomal protein L8-B	Unknown	RPL8B	0	21	1	21	0	24	34.2611	-7.49367	5.41141	-8.60065	5.54432	-9.37997	2.65454	-16.5061
6-phosphofructokinase subunit beta	Unknown	PFK2	0	16	1	9	1	37	34.9458	-7.64344	0.0998541	-8.79253	-6.76458	-8.56744	15.2279	-11.2431
Heat shock protein SSA2	Unknown	SSA2	38	90	59	85	68	133	205.618	-6.97326	-3.55493	1.38172	-7.75726	11.7061	4.89522	7.59522
Actin	Unknown	ACT1	3	6	6	9	4	11	17.0759	-0.734877	-1.76942	1.215	1.29682	-0.675017	0.361331	-0.548046
6-phosphofructokinase subunit alpha	Unknown	PFK1	1	17	2	29	0	24	36.549	-6.99408	0.370431	-8.24176	12.5122	-10.0063	1.22913	-18.4317
60S ribosomal protein L5	Unknown	RPL5	9	28	11	33	4	22	47.4792	-1.38477	6.39724	-2.30463	11.5814	-8.99882	-7.58066	-12.3639
Heat shock protein SSB1	Unknown	SSB1	51	75	62	92	51	95	177.306	12.2193	-5.67304	12.3154	12.0148	2.45741	-15.4656	10.0585
ATP-dependent RNA helicase eIF4A	Unknown	TIF1	10	28	12	35	4	40	60.0948	-3.14409	0.657215	-4.83978	7.89035	-12.4527	2.55952	-14.7956
Adenosylhomocysteinase	Unknown	SAH1	2	16	0	18	1	12	23.5875	-3.15911	5.26783	-6.60969	7.35934	-5.45776	-2.69556	-11.3825
V-type proton ATPase catalytic subunit A	Unknown	TFP1	2	8	3	8	4	15	18.9675	-2.14861	-0.630081	-2.31506	-0.556499	-1.19289	3.18283	-2.71282
Glucose-6-phosphate isomerase	Unknown	PGI1	13	34	21	45	19	41	75.2438	-3.45751	-0.235481	-0.0848268	11.0564	-1.60018	-5.87865	-6.80508
40S ribosomal protein S4	Unknown	RPS4A	2	26	4	25	2	19	37.0511	-6.1039	9.14198	-6.38246	8.28572	-8.14381	-4.08369	-15.3057
Phosphoglycerate mutase 1	Unknown	GPM1	14	30	16	24	11	29	53.1015	2.38551	5.83913	1.11989	0.0451325	-3.53808	-4.08348	-1.11733
40S ribosomal protein S3	Unknown	RPS3	6	24	9	28	7	33	49.8616	-4.90586	1.31324	-4.97224	5.50668	-6.65108	1.93502	-11.2701
Guanine nucleotide-binding protein subunit beta-like protein	Unknown	ASC1	8	30	18	43	13	34	64.5834	-6.12586	0.614903	-0.097589	13.8654	-4.6816	-6.23702	-11.3032
NADP-specific glutamate dehydrogenase 1	Unknown	GDH1	0	12	0	18	0	29	31.6477	-6.92206	-2.39951	-8.86832	3.72326	-8.66448	9.28274	-14.4159
Glyceraldehyde-3-phosphate dehydrogenase 2	Unknown	TDH2	10	15	15	24	11	25	42.6294	0.675997	-4.39611	3.05439	4.76926	-0.671033	-1.5591	0.0875371
Protein BMH1	Unknown	BMH1	11	13	14	24	9	17	36.1261	3.0984	-3.43718	3.87673	7.70297	-0.890583	-5.50743	0.473882
40S ribosomal protein S5	Unknown	RPS5	4	17	8	14	5	16	28.5044	-2.23456	4.03064	0.0124796	1.14122	-2.80392	-1.75894	-3.81199
60S ribosomal protein L7-A	Unknown	RPL7A	1	20	3	19	3	19	31.3892	-5.86553	5.71808	-5.7959	4.83985	-5.59372	-0.556238	-11.6911
Heat shock protein homolog SSE1	Unknown	SSE1	2	22	9	19	12	27	41.6475	-7.10924	3.05064	-2.67047	0.212206	0.597788	1.05264	-5.00904
40S ribosomal protein S1-B	Unknown	RPS1B	0	16	0	17	0	10	21.1791	-4.63235	6.36363	-5.93481	7.44579	-5.7984	-3.19508	-12.2202
Serine hydroxymethyltransferase, cytosolic	Unknown	SHM2	0	2	2	13	0	15	16.6803	-3.64835	-5.58943	-2.67415	5.47528	-4.56671	4.60779	-7.48231
60S ribosomal protein L10	Unknown	RPL10	0	16	4	13	4	17	25.9518	-5.67624	4.19208	-3.27222	1.29276	-3.10506	0.831413	-7.41345
Isoleucyl-tRNA synthetase, cytoplasmic	Unknown	ILS1	0	8	0	4	0	3	7.31348	-1.59962	4.67241	-2.04939	0.700778	-2.00228	-1.55647	-3.81115
5-methyltetrahydropteroyltriglutamate--homocysteine methyltransferase	Unknown	MET6	3	12	9	28	0	22	34.9758	-4.65	-3.9138	-0.800932	12.2219	-9.57565	0.209237	-12.9537
60S ribosomal protein L2	Unknown	RPL2A	4	20	11	23	12	21	39.8017	-4.70553	1.89046	-0.153239	5.04487	1.10313	-3.79739	-3.84313
60S ribosomal protein L4-A	Unknown	RPL4A	4	35	5	30	3	32	52.4923	-7.48126	11.1163	-9.70941	6.31993	-11.3713	-0.703965	-19.1537
40S ribosomal protein S18	Unknown	RPS18A	4	18	3	20	3	12	27.2254	-1.9548	5.61261	-4.6291	7.71823	-4.45374	-4.96205	-9.34816
Glutamyl-tRNA synthetase, cytoplasmic	Unknown	GUS1	0	12	1	19	0	17	24.9027	-5.44679	0.669398	-5.97825	7.76601	-6.81785	1.48501	-12.8611
Glucokinase-1	Unknown	GLK1	0	3	0	9	0	4	7.91711	-1.73165	-0.60224	-2.21853	5.42847	-2.16754	-0.932548	-5.19938
60S ribosomal protein L9-B	Unknown	RPL9B	2	15	5	14	3	19	27.6379	-4.04502	2.42493	-2.74469	1.53215	-4.56667	1.78096	-7.15103
40S ribosomal protein S2	Unknown	RPS2	2	13	5	16	0	17	25.5627	-3.59114	1.36911	-2.16319	4.46828	-6.99854	1.07383	-9.14538
Eukaryotic translation initiation factor 5A-2	Unknown	HYP2	4	21	7	22	3	14	31.8595	-2.96839	6.50411	-1.92768	7.6277	-5.72247	-5.84923	-9.52825
3-isopropylmalate dehydratase	Unknown	LEU1	0	3	0	6	0	11	10.9249	-2.38953	-1.97078	-3.06139	1.0716	-2.99102	4.19351	-4.78349
40S ribosomal protein S12	Unknown	RPS12	2	19	2	21	3	14	28.6599	-4.26856	5.95993	-6.03107	8.07111	-4.84647	-3.85577	-11.6362
Enolase 1	Unknown	ENO1	1	6	0	6	0	5	8.7705	-0.918305	2.00947	-2.45767	2.0435	-2.40118	-0.464226	-4.09577
6-phosphogluconate dehydrogenase, decarboxylating 1	Unknown	GND1	6	18	10	19	8	30	41.7566	-3.1331	-0.998995	-1.70103	0.162995	-3.43208	3.98467	-4.61838
Glycyl-tRNA synthetase 1	Unknown	GRS1	7	12	4	12	2	23	28.4024	0.787765	-0.922906	-3.95891	-0.812723	-5.77597	5.30466	-4.74246
60S ribosomal protein L12	Unknown	RPL12A	2	9	4	21	3	21	29.0315	-4.34985	-4.20918	-4.13522	7.90345	-4.94823	2.91267	-9.77345
Cystathionine beta-synthase	Unknown	CYS4	0	6	5	16	2	17	22.4879	-4.9186	-4.23185	-1.30156	5.85539	-4.15671	2.98953	-7.53842
Hexokinase-2	Unknown	HXK2	7	17	16	20	6	33	44.9742	-2.83688	-3.46302	3.39731	-0.288547	-6.31301	4.97999	-3.57194
60S acidic ribosomal protein P0	Unknown	RPP0	4	15	7	20	1	14	27.6798	-2.05419	2.40587	-0.756427	7.51325	-6.57814	-3.24514	-8.59652
Leucyl-tRNA synthetase, cytoplasmic	Unknown	CDC60	0	6	0	11	1	8	12.9502	-2.8325	0.107735	-3.62891	5.15797	-2.54549	-0.0682797	-6.65261
60S ribosomal protein L27-A	Unknown	RPL27A	3	13	4	14	3	17	25.4203	-2.56	1.4339	-3.12329	2.53251	-3.95956	1.16254	-6.39497
Importin subunit beta-4	Unknown	KAP123	0	2	0	13	0	5	9.8896	-2.16308	-2.49971	-2.77127	8.53865	-2.70757	-1.16145	-6.9382
Aspartyl-tRNA synthetase, cytoplasmic	Unknown	DPS1	0	7	0	13	0	7	13.4106	-2.9332	0.898246	-3.75793	6.95027	-3.67155	-1.35513	-8.20862
40S ribosomal protein S7-A	Unknown	RPS7A	2	9	6	18	5	20	28.1632	-4.15992	-3.81407	-1.89189	5.29518	-2.71049	2.45369	-6.31568
60S ribosomal protein L1	Unknown	RPL1A	0	7	0	13	0	7	13.4106	-2.9332	0.898246	-3.75793	6.95027	-3.67155	-1.35513	-8.20862
40S ribosomal protein S16	Unknown	RPS16A	4	9	4	15	4	15	23.2979	-1.09578	-1.60042	-2.52855	4.48996	-2.37848	0.484848	-4.70438
Bifunctional purine biosynthetic protein ADE5,7	Unknown	ADE5,7	0	3	0	3	3	15	12.885	-2.81824	-2.86261	-3.61064	-2.81262	-0.527651	6.97233	-2.20489
Inorganic pyrophosphatase	Unknown	IPP1	2	4	2	9	0	8	11.8621	-0.594506	-1.39718	-1.324	3.64884	-3.24759	0.60964	-4.16972
Ribosome-associated complex subunit SSZ1	Unknown	SSZ1	0	7	0	11	0	23	22.4768	-4.91618	-3.2268	-6.29845	0.860396	-6.15367	8.99644	-9.45015
60S ribosomal protein L6-A	Unknown	RPL6A	2	12	0	12	0	11	18.164	-1.97288	3.73548	-5.08992	3.80594	-4.97293	-0.316611	-8.32556
Mannose-1-phosphate guanyltransferase	Unknown	MPG1	8	12	6	19	4	19	30.3948	1.35198	-1.82945	-2.51723	5.28846	-4.32146	0.0633313	-4.91079
Elongation factor 1-gamma 2	Unknown	TEF4	6	18	3	23	3	27	38.3615	-2.39053	0.545733	-7.74967	5.69455	-7.50258	3.09987	-11.7421
Acetyl-CoA carboxylase	Unknown	FAS3	0	1	0	8	5	12	12.9091	-2.82351	-4.87356	-3.61739	2.17652	1.46576	3.95733	-2.48473
Ubiquitin-activating enzyme E1 1	Unknown	UBA1	0	4	0	1	0	4	4.76319	-1.04182	1.83278	-1.33474	-1.14874	-1.30406	1.03242	-1.78928
60S ribosomal protein L15-A	Unknown	RPL15A	0	12	2	15	0	12	20.2634	-4.43206	2.78028	-3.67821	5.85889	-5.54769	-0.624565	-9.9877
Heat shock protein 104	Unknown	HSP104	0	2	2	3	0	7	7.18494	-1.57151	-1.26911	-0.0133654	-0.241233	-1.96709	2.52361	-1.897
UTP--glucose-1-phosphate uridylyltransferase	Unknown	UGP1	0	4	0	6	0	8	9.51086	-2.08024	-0.327385	-2.66513	1.70951	-2.60387	2.07451	-4.58194
Ribonucleoside-diphosphate reductase small chain 2	Unknown	RNR4	1	2	0	2	0	2	3.27699	0.283249	0.508989	-0.918278	0.521702	-0.897171	-0.0416412	-1.08654
60S ribosomal protein L11-A	Unknown	RPL11A	3	6	3	11	3	10	16.2406	-0.552192	-1.38939	-1.55095	3.67361	-1.44635	-0.118298	-3.09758
60S ribosomal protein L36-B	Unknown	RPL36B	0	10	0	11	0	10	15.7424	-3.44323	2.83728	-4.41135	3.89835	-4.30995	0.192085	-8.30944
60S ribosomal protein L17-B	Unknown	RPL17B	0	10	3	12	0	10	17.0342	-3.72577	2.24953	-1.77333	4.31561	-4.66361	-0.612721	-7.56675
Seryl-tRNA synthetase, cytoplasmic	Unknown	SES1	0	11	3	17	1	20	26.2488	-5.74121	-0.943054	-4.35545	5.15877	-6.18638	3.64637	-10.7771
60S ribosomal protein L16-B	Unknown	RPL16B	0	12	0	10	0	2	11.2171	-2.45344	6.89627	-3.14327	4.93979	-3.07102	-4.98854	-7.18698
60S ribosomal protein L20	Unknown	RPL20A	1	7	2	15	0	14	19.4532	-3.25485	-1.85108	-3.45117	6.22438	-5.32588	1.88021	-8.76825
Adenylosuccinate lyase	Unknown	ADE13	0	3	0	4	0	1	3.79247	-0.829498	1.27445	-1.06273	2.28916	-1.0383	-1.3628	-2.54074
40S ribosomal protein S6	Unknown	RPS6A	4	12	7	17	2	13	24.6122	-1.38324	0.801599	0.103168	5.89708	-4.7383	-2.33397	-5.92021
Farnesyl pyrophosphate synthetase	Unknown	FPP1	0	13	0	9	0	8	14.9591	-3.2719	6.19367	-4.19186	2.25171	-4.0955	-1.3199	-7.74021
40S ribosomal protein S19-A	Unknown	RPS19A	1	8	7	15	0	11	19.4402	-3.25201	-0.84518	1.55246	6.23024	-5.32232	-1.11171	-6.57668
Tyrosyl-tRNA synthetase, cytoplasmic	Unknown	TYS1	0	3	0	3	0	4	5.21042	-1.13964	0.629288	-1.46007	0.649501	-1.42651	0.753784	-2.49145
60S ribosomal protein L19	Unknown	RPL19A	0	9	1	12	0	3	11.6576	-2.54978	3.69585	-2.2667	6.74108	-3.19161	-4.26297	-7.2242
Threonine synthase	Unknown	THR4	1	5	3	6	3	7	11.2235	-1.45484	-0.106649	-0.145065	0.936891	-0.0727737	0.00746448	-1.20863
60S ribosomal protein L28	Unknown	RPL28	0	6	2	5	0	6	9.28412	-2.03065	1.77578	-0.601599	0.811794	-2.5418	0.215772	-3.46754
60S ribosomal protein L26-B	Unknown	RPL26B	0	8	0	18	0	10	17.9903	-3.93488	-0.185464	-5.04123	9.88433	-4.92536	-1.20836	-11.0677
60S ribosomal protein L14-A	Unknown	RPL14A	6	11	1	19	2	15	25.0616	0.518466	-0.402879	-6.02276	7.69435	-4.86134	-0.613963	-8.30825
Heat shock protein SSA1	Unknown	SSA1	7	18	11	16	15	30	42.8186	-2.3654	-1.48222	-0.998642	-3.31611	3.27715	3.32299	1.72692
40S ribosomal protein S17-A	Unknown	RPS17A	0	10	0	11	0	3	11.3813	-2.48934	4.82158	-3.18926	5.86574	-3.11596	-4.09081	-7.37136
60S ribosomal protein L35	Unknown	RPL35A	0	9	0	15	0	4	13.3538	-2.92077	2.92411	-3.742	8.97592	-3.65598	-4.31971	-9.11019
40S ribosomal protein S22-A	Unknown	RPS22A	0	11	0	12	0	8	15.4025	-3.36888	3.99195	-4.31609	5.0517	-4.21689	-1.59612	-8.69322
40S ribosomal protein S9-B	Unknown	RPS9B	0	10	0	7	0	9	13.315	-2.91228	3.94177	-3.73112	0.993424	-3.64536	0.704465	-6.37014
Asparaginyl-tRNA synthetase, cytoplasmic	Unknown	DED81	0	9	0	4	1	7	10.5344	-2.3041	4.20693	-2.95194	-0.752203	-1.88409	0.436849	-3.96078
40S ribosomal protein S25-A	Unknown	RPS25A	2	6	0	10	0	7	12.0397	-0.633359	0.521994	-3.37377	4.5687	-3.29623	-0.501034	-5.684
60S ribosomal protein L25	Unknown	RPL25	4	9	3	8	1	7	14.0544	0.925994	2.60535	-0.938317	1.65987	-2.84779	-1.7562	-2.63171
60S ribosomal protein L31-B	Unknown	RPL31B	0	1	0	10	0	3	6.83521	-1.49502	-2.10998	-1.91537	6.91653	-1.87134	-1.2585	-5.11574
40S ribosomal protein S24	Unknown	RPS24A	0	12	0	11	0	11	17.2755	-3.77853	4.13977	-4.84093	3.20679	-4.72966	0.236983	-8.84441
Eukaryotic translation initiation factor 3 subunit C	Unknown	NIP1	1	6	0	6	0	9	11.2626	-1.46338	0.875586	-3.15601	0.919278	-3.08346	1.98314	-4.63182
Probable inosine-5'-monophosphate dehydrogenase IMD3	Unknown	IMD3	0	3	0	6	0	4	6.56377	-1.43564	0.0135239	-1.8393	3.03899	-1.79702	-0.089382	-3.84541
40S ribosomal protein S15	Unknown	RPS15	0	2	2	15	1	8	13.4951	-2.95169	-4.1402	-1.78161	8.91215	-2.69468	-0.40778	-6.85999
ADP-ribosylation factor 1	Unknown	ARF1	0	2	0	3	1	1	3.16014	-0.691193	0.562156	-0.885534	1.57442	0.13482	-0.96884	-1.30204
Protein MET17	Unknown	MET17	0	8	7	12	9	25	29.0545	-6.35487	-5.21962	-1.14165	-1.10691	1.04549	6.89837	-2.30192
40S ribosomal protein S14-A	Unknown	RPS14A	2	12	2	8	0	9	15.6739	-1.42825	4.86844	-2.39216	0.929249	-4.2912	-0.765241	-5.45624
Asparagine synthetase [glutamine-hydrolyzing] 1	Unknown	ASN1	0	7	0	4	2	10	11.7672	-2.57376	1.64599	-3.29741	-1.30837	-1.22162	2.66875	-3.37496
Aspartate-semialdehyde dehydrogenase	Unknown	HOM2	0	3	0	3	0	6	6.45647	-1.41218	0.0623436	-1.80923	0.0873907	-1.76765	1.97747	-2.75947
T-complex protein 1 subunit alpha	Unknown	TCP1	0	4	0	2	0	6	6.46035	-1.41302	1.06058	-1.81032	-0.914359	-1.76871	1.97505	-2.50862
40S ribosomal protein S11	Unknown	RPS11A	0	8	1	11	0	9	14.4897	-3.16921	1.40729	-3.06029	4.4635	-3.96697	-0.0273955	-7.37647
Phenylalanyl-tRNA synthetase alpha chain	Unknown	FRS2	0	6	0	5	0	13	13.0848	-2.86195	0.0464696	-3.66664	-0.902769	-3.58236	4.84783	-5.20163
40S ribosomal protein S20	Unknown	RPS20	1	13	3	12	3	12	20.6853	-3.52434	3.5883	-2.79644	2.66855	-2.66321	-0.887437	-6.19045
Homoserine dehydrogenase	Unknown	HOM6	2	4	3	6	0	4	8.29687	0.185288	0.224973	0.67505	2.25716	-2.27151	-1.16914	-1.88171
60S ribosomal protein L13-A	Unknown	RPL13A	1	12	5	13	1	9	18.8252	-3.1175	3.43462	-0.275213	4.50765	-4.15396	-2.72857	-6.41704
Histidine biosynthesis trifunctional protein	Unknown	HIS4	0	1	2	1	2	6	5.75225	-1.25815	-1.61724	0.388103	-1.59493	0.425154	2.41621	0.513923
Phosphomannomutase	Unknown	SEC53	0	6	2	6	1	10	12.5011	-2.73427	0.312066	-1.50306	0.360563	-2.42254	2.21151	-3.86802
NADPH dehydrogenase 2	Unknown	OYE2	0	2	5	7	1	19	17.5801	-3.84517	-5.99885	0.0736937	-0.930655	-3.81307	8.04717	-3.52952
Alanyl-tRNA synthetase, cytoplasmic	Unknown	ALA1	4	6	1	14	0	12	17.677	0.133648	-2.04292	-3.95344	6.02566	-4.83959	0.98683	-6.79117
(DL)-glycerol-3-phosphatase 1	Unknown	GPP1	10	17	3	15	5	15	28.2438	3.82245	4.14925	-4.91447	2.25882	-2.73255	-2.59653	-3.20879
40S ribosomal protein S0-B	Unknown	RPS0B	3	13	6	20	5	18	29.858	-3.53063	-0.585234	-2.36683	6.5306	-3.17451	-0.602262	-7.26713
Lysyl-tRNA synthetase, cytoplasmic	Unknown	KRS1	0	2	0	4	0	8	7.69864	-1.68387	-1.50284	-2.15731	0.52703	-2.10773	3.20357	-3.27834
Cofilin	Unknown	COF1	0	1	0	4	0	1	2.88248	-0.630463	-0.311511	-0.807729	2.69967	-0.789162	-0.795852	-2.13978
V-type proton ATPase subunit C	Unknown	VMA5	0	1	0	1	0	2	2.15216	-0.470725	0.0207812	-0.603078	0.0291302	-0.589216	0.659156	-0.919823
60S ribosomal protein L22-A	Unknown	RPL22A	0	8	0	9	0	4	10.1921	-2.22924	3.36266	-2.85603	4.4022	-2.79038	-2.34991	-6.20177
Cystathionine gamma-lyase	Unknown	CYS3	0	13	2	12	16	18	27.4836	-6.01129	0.495103	-5.70147	-0.398277	8.47555	0.877043	-0.248009
Putative prolyl-tRNA synthetase YHR020W	Unknown	YHR020W	0	4	0	3	0	9	8.78053	-1.9205	0.00490721	-2.46048	-0.96103	-2.40393	3.52952	-3.36198
60S ribosomal protein L18	Unknown	RPL18A	0	8	2	10	0	9	14.3188	-3.13183	1.48505	-2.01241	3.5406	-3.92018	0.0790759	-6.52714
40S ribosomal protein S13	Unknown	RPS13	3	7	3	9	0	6	12.48	0.27035	1.32169	-0.497139	3.3701	-3.41675	-1.77531	-3.62005
40S ribosomal protein S10-A	Unknown	RPS10A	0	9	0	4	0	3	7.76848	-1.69914	5.46539	-2.17689	0.495524	-2.12685	-1.83995	-4.01163
40S ribosomal protein S1-A	Unknown	RPS1A	0	2	0	5	0	6	6.9037	-1.51	-1.14115	-1.93456	1.88564	-1.89009	1.69883	-3.46164
Coatomer subunit alpha	Unknown	RET1	0	3	0	3	0	3	4.5874	-1.00337	0.91276	-1.28548	0.930556	-1.25593	0.141942	-2.35744
Peroxiredoxin TSA1	Unknown	TSA1	1	10	9	17	4	8	21.0389	-3.60168	0.427419	3.10447	7.50904	-1.76001	-5.10774	-4.33467
40S ribosomal protein S8	Unknown	RPS8A	3	12	6	11	3	10	19.8113	-1.33317	2.98599	0.448484	2.06285	-2.42391	-2.34288	-3.10644
60S ribosomal protein L30	Unknown	RPL30	0	5	0	12	0	7	12.0495	-2.6355	-0.48246	-3.37652	6.56428	-3.29891	-0.507133	-7.35634
40S ribosomal protein S23	Unknown	RPS23A	0	4	0	4	0	3	5.49351	-1.20155	1.50049	-1.53939	1.5218	-1.50401	-0.422585	-3.00924
60S ribosomal protein L24-B	Unknown	RPL24B	0	3	0	3	0	3	4.5874	-1.00337	0.91276	-1.28548	0.930556	-1.25593	0.141942	-2.35744
Eukaryotic translation initiation factor 5B	Unknown	FUN12	0	2	0	1	0	3	3.23017	-0.706512	0.530289	-0.90516	-0.45718	-0.884355	0.987525	-1.25431
GTP-binding nuclear protein GSP1/CNR1	Unknown	GSP1	0	2	3	5	0	5	7.12134	-1.5576	-1.24017	1.00446	1.78746	-1.94968	0.563235	-2.13362
Importin subunit beta-1	Unknown	KAP95	0	3	0	4	0	1	3.79247	-0.829498	1.27445	-1.06273	2.28916	-1.0383	-1.3628	-2.54074
Uncharacterized protein YNL134C	Unknown	YNL134C	0	3	1	1	0	10	8.32655	-1.82121	-0.788534	-1.33327	-2.75623	-2.27964	4.81236	-1.99487
60S ribosomal protein L43	Unknown	RPL43A	0	2	0	2	0	3	3.68129	-0.805181	0.325035	-1.03157	0.339316	-1.00786	0.70647	-1.70563
60S ribosomal protein L23	Unknown	RPL23A	0	5	0	5	0	6	8.26869	-1.80855	1.23779	-2.31705	1.26987	-2.26379	0.848412	-4.06307
Polyadenylate-binding protein, cytoplasmic and nuclear	Unknown	PAB1	0	4	2	6	2	10	11.8649	-2.59512	-1.39846	-1.32479	0.647566	-1.24836	2.60789	-2.88017
Elongation factor 1-beta	Unknown	EFB1	0	5	1	6	1	3	7.40473	-1.61958	1.63089	-1.07496	2.65962	-1.02726	-1.61332	-3.12746
Aspartate aminotransferase, cytoplasmic	Unknown	AAT2	4	2	5	1	2	3	6.05372	2.67591	-0.75441	3.30362	-1.73092	0.342616	-0.771614	3.84984
Translationally-controlled tumor protein homolog	Unknown	TMA19	0	4	2	6	3	7	10.2696	-2.2462	-0.672614	-0.877753	1.36723	0.188394	0.60179	-1.89124
60S ribosomal protein L21-A	Unknown	RPL21A	0	9	1	11	0	13	17.4367	-3.81381	1.06638	-3.88613	3.13403	-4.77382	2.1365	-8.11299
60S ribosomal protein L16-A	Unknown	RPL16A	0	5	0	4	0	2	5.32548	-1.1648	2.57694	-1.49231	1.5976	-1.45801	-1.3179	-3.0757
Phospho-2-dehydro-3-deoxyheptonate aldolase, tyrosine-inhibited	Unknown	ARO4	0	2	0	1	0	6	5.09925	-1.11532	-0.320127	-1.42891	-1.30035	-1.39607	2.82305	-1.65635
Zuotin	Unknown	ZUO1	2	2	3	6	1	4	7.66066	0.324441	-1.48556	0.853329	2.54416	-1.09733	-0.772771	-0.893861
Diphosphomevalonate decarboxylase	Unknown	ERG19	0	2	0	3	0	3	4.1324	-0.90385	0.11978	-1.15798	1.13581	-1.13137	0.425414	-2.15696
Thioredoxin reductase 1	Unknown	TRR1	0	2	0	4	0	4	5.20654	-1.13879	-0.368947	-1.45898	1.65125	-1.42544	0.756201	-2.74229
Thioredoxin-1	Unknown	TRX1	0	3	0	7	0	3	6.39186	-1.39804	0.0917414	-1.79113	4.11654	-1.74996	-0.982279	-4.16273
S-adenosylmethionine synthetase 2	Unknown	SAM2	0	4	2	4	3	5	8.12133	-1.77632	0.30484	-0.275762	0.336346	0.776548	-0.0597827	-0.720576
Peroxiredoxin type-2	Unknown	AHP1	5	7	7	11	1	6	15.2143	1.67229	0.0775815	2.73665	4.1366	-3.16536	-3.47887	-1.37361
ATP phosphoribosyltransferase	Unknown	HIS1	0	3	0	5	0	3	5.48963	-1.20071	0.502251	-1.5383	2.52355	-1.50295	-0.420168	-3.26008
40S ribosomal protein S29-A	Unknown	RPS29A	0	2	0	4	0	2	3.9605	-0.86625	0.197997	-1.10981	2.21336	-1.0843	-0.467482	-2.47427
60S ribosomal protein L33-B	Unknown	RPL33B	0	8	3	6	3	7	12.3698	-2.70556	2.37181	-0.46627	0.419796	-0.386596	-0.706683	-2.29515
60S ribosomal protein L32	Unknown	RPL32	2	5	3	5	3	2	7.87604	0.277333	1.41645	0.792975	1.447	0.843705	-2.90696	0.397834
Heat shock protein SSB2	Unknown	SSB2	1	2	3	3	2	3	5.73935	-0.255324	-0.611369	1.39172	0.410896	0.428686	-0.575748	0.695923
Deoxyhypusine hydroxylase	Unknown	LIA1	0	3	0	1	1	5	5.205	-1.13845	0.631757	-1.45855	-1.34805	-0.425019	1.75716	-1.13592
Low specificity L-threonine aldolase	Unknown	GLY1	0	1	0	1	0	2	2.15216	-0.470725	0.0207812	-0.603078	0.0291302	-0.589216	0.659156	-0.919823
Adenosine kinase	Unknown	ADO1	0	3	0	6	0	6	7.80981	-1.70818	-0.55342	-2.18847	2.47688	-2.13816	1.1343	-4.11344
D-lactate dehydrogenase [cytochrome] 3	Unknown	DLD3	0	4	0	3	0	7	7.53449	-1.64796	0.571852	-2.11132	-0.398919	-2.06279	2.30584	-3.09396
40S ribosomal protein S7-B	Unknown	RPS7B	0	6	0	7	0	4	8.37986	-1.83287	2.18721	-2.34821	3.21972	-2.29423	-1.22085	-4.89817
40S ribosomal protein S31	Unknown	UBI3	0	2	1	3	0	2	3.7896	-0.828871	0.275753	-0.0619228	1.29045	-1.03751	-0.361011	-1.62494
Nascent polypeptide-associated complex subunit alpha	Unknown	EGD2	0	3	0	3	1	3	4.86118	-1.06325	0.788192	-1.3622	0.807051	-0.330889	-0.0286287	-1.77054
40S ribosomal protein S21-B	Unknown	RPS21B	0	5	0	3	0	5	6.74343	-1.47494	1.93178	-1.88965	-0.0420634	-1.84621	0.798681	-3.02641
T-complex protein 1 subunit eta	Unknown	CCT7	0	1	0	3	0	2	3.05439	-0.668063	-0.389728	-0.855901	1.62212	-0.836227	0.0970451	-1.82247
Elongation factor 3B	Unknown	HEF3	0	3	0	3	0	5	5.83345	-1.27591	0.345816	-1.63465	0.368446	-1.59708	1.36563	-2.62546
60S ribosomal protein L38	Unknown	RPL38	0	2	0	3	0	3	4.1324	-0.90385	0.11978	-1.15798	1.13581	-1.13137	0.425414	-2.15696
Heat shock protein STI1	Unknown	STI1	0	1	0	6	0	5	6.2768	-1.37288	-1.85591	-1.75889	3.16844	-1.71846	1.0894	-3.57847
Small glutamine-rich tetratricopeptide repeat-containing protein 2	Unknown	SGT2	0	5	1	3	5	6	9.01557	-1.97191	0.897966	-1.52635	-1.06706	2.53172	0.383084	0.172038
Adenine phosphoribosyltransferase 1	Unknown	APT1	0	1	0	2	0	5	4.47234	-0.978202	-1.03489	-1.25324	-0.0175401	-1.22443	2.21362	-1.77318
Protein BMH2	Unknown	BMH2	3	3	3	3	3	5	8.15161	1.21706	-0.708936	0.715753	-0.677313	0.768258	-0.0786471	1.78449
NADP-dependent alcohol dehydrogenase 6	Unknown	ADH6	0	2	0	2	0	2	3.05827	-0.668912	0.608507	-0.856988	0.620371	-0.83729	0.0946281	-1.57162
Superoxide dismutase [Cu-Zn]	Unknown	SOD1	0	2	1	3	1	3	4.6864	-1.02502	-0.132287	-0.313225	0.885894	-0.28304	0.0802596	-1.17206
Dolichol-phosphate mannosyltransferase	Unknown	DPM1	2	2	2	1	1	2	3.87882	1.15162	0.235161	0.913077	-0.749791	-0.061939	-0.416594	1.23277
Phosphoserine phosphatase	Unknown	SER2	0	1	0	6	0	2	4.40773	-0.96407	-1.00549	-1.23514	4.01161	-1.20675	-0.746121	-3.17644
Mitochondrial protein import protein MAS5	Unknown	YDJ1	0	4	0	2	3	6	7.28169	-1.59267	0.686875	-2.04048	-1.28488	1.00643	1.46334	-0.747949
Fructose-bisphosphate aldolase	Nonselective	FBA1	29	58	37	50	30	76	121.22	2.48652	2.84574	3.03179	-4.684	-3.18743	0.477265	2.02169
Pyruvate decarboxylase isozyme 1	Nonselective	PDC1	56	98	79	99	69	160	242.21	3.02316	-12.2043	11.1278	-10.2646	2.68788	9.0973	13.3331
Alcohol dehydrogenase 1	Nonselective	ADH1	31	63	39	68	50	76	138.088	0.796998	0.170665	0.304892	5.70636	12.1943	-10.0322	6.39952
Triosephosphate isomerase	Nonselective	TPI1	17	34	16	35	19	41	70.2064	1.64428	2.05649	-3.67326	3.32885	-0.221054	-2.74025	-2.34153
Repressible alkaline phosphatase	Nonselective	PHO8	0	3	0	2	1	8	7.52518	-1.64593	-0.423914	-2.10871	-1.39472	-1.06024	3.31163	-1.98928
Magnesium-activated aldehyde dehydrogenase, cytosolic	Selective	ALD6	4	44	20	53	7	80	102.166	-18.3461	-2.48516	-8.62912	6.91118	-20.9711	16.3479	-29.4534
	Variance		121.393	469.205	185.573	469.356	184.823	877.38	2210.12	15.7518	11.5547	12.1744	19.593	19.2628	19.2713	45.4091
	Loadings		0.218723	0.454994	0.28022	0.451115	0.273779	0.623024	1	0.485105	-0.200441	0.398026	-0.451286	0.586914	-0.13396	1
						Sum of variance			2307.73
						Cumulative contribution ratio			0.957705				Cumulative contribution ratio			0.977382
