# Supplementary material for: Proteomic Profiling of Autophagosome Cargo in Saccharomyces cerevisiae
Source: PLoS One. 2014 Mar 13;9(3):e91651. doi: 10.1371/journal.pone.0091651 (PMC3953483; doi:10.1371/journal.pone.0091651)
Supplement: Table S7 — Top 40 proteins identified in the AP fraction of ypt7 Δ cells. (XLSX) [file pone.0091651.s010.xlsx]

## Sheet: Table S7
Table S7. Top 40 proteins identified in the AP fraction of ypt7D cells
Mitochondrial proteins
Ketol-acid reductoisomerase, mitochondrial	ILV5
Heat shock protein SSC1, mitochondrial	SSC1
Heat shock protein 60, mitochondrial	HSP60
ATP synthase subunit beta, mitochondrial	ATP2
ATP synthase subunit alpha, mitochondrial	ATP1
Aconitate hydratase, mitochondrial	ACO1
Potassium-activated aldehyde dehydrogenase, mitochondrial	ALD4
Mitochondrial outer membrane protein porin 1	POR1
Dihydroxy-acid dehydratase, mitochondrial	ILV3
Acetolactate synthase catalytic subunit, mitochondrial	ILV2
ADP,ATP carrier protein 2	AAC2
Branched-chain-amino-acid aminotransferase, mitochondrial	BAT1
Isocitrate dehydrogenase [NADP], mitochondrial	IDP1
Dihydrolipoyl dehydrogenase, mitochondrial	LPD1
Cytochrome b-c1 complex subunit 1, mitochondrial	COR1
Flavohemoprotein	YHB1
Mitochondrial phosphate carrier protein	MIR1
Pyruvate dehydrogenase E1 component subunit beta, mitochondrial	PDB1
Aldehyde dehydrogenase 5, mitochondrial	ALD5
C-1-tetrahydrofolate synthase, mitochondrial	MIS1
Cytochrome b-c1 complex subunit 2, mitochondrial	QCR2
Pyruvate dehydrogenase E1 component subunit alpha, mitochondrial	PDA1
Elongation factor Tu, mitochondrial	TUF1
Threonine dehydratase, mitochondrial	ILV1
Cytoplasmic proteins
Glyceraldehyde-3-phosphate dehydrogenase 3	TDH3
Enolase 2	ENO2
Pyruvate kinase 1	PYK1
Pyruvate decarboxylase isozyme 1	PDC1
Elongation factor 3A	YEF3
Heat shock protein SSA2	SSA2
Elongation factor 1-alpha	TEF1
Elongation factor 2	EFT1
Heat shock protein SSB1	SSB1
Phosphoglycerate kinase	PGK1
ATP-dependent molecular chaperone HSC82	HSC82
Alcohol dehydrogenase 1	ADH1
Fructose-bisphosphate aldolase	FBA1
Vacuolar aminopeptidase 1	APE1
Magnesium-activated aldehyde dehydrogenase, cytosolic	ALD6
Plasma-membrane protein
Plasma membrane ATPase 1	PMA1
