# Supplementary material for: Proteomic Profiling of Autophagosome Cargo in Saccharomyces cerevisiae
Source: PLoS One. 2014 Mar 13;9(3):e91651. doi: 10.1371/journal.pone.0091651 (PMC3953483; doi:10.1371/journal.pone.0091651)
Supplement: Table S8 — Top 40 proteins identified in the AP fraction of ypt7 Δ atg1 Δ cells. (XLSX) [file pone.0091651.s011.xlsx]

## Sheet: Table S8
Table S8. Top 40 proteins identified in the AP fraction of ypt7Datg1D cells
Mitochondrial proteins
Heat shock protein SSC1, mitochondrial	SSC1
Ketol-acid reductoisomerase, mitochondrial	ILV5
Heat shock protein 60, mitochondrial	HSP60
ATP synthase subunit beta, mitochondrial	ATP2
Aconitate hydratase, mitochondrial	ACO1
ATP synthase subunit alpha, mitochondrial	ATP1
Potassium-activated aldehyde dehydrogenase, mitochondrial	ALD4
Mitochondrial outer membrane protein porin 1	POR1
Dihydrolipoyl dehydrogenase, mitochondrial	LPD1
Isocitrate dehydrogenase [NADP], mitochondrial	IDP1
Acetolactate synthase catalytic subunit, mitochondrial	ILV2
Dihydroxy-acid dehydratase, mitochondrial	ILV3
C-1-tetrahydrofolate synthase, mitochondrial	MIS1
Elongation factor Tu, mitochondrial	TUF1
Heat shock protein 78, mitochondrial	HSP78
Pyruvate dehydrogenase E1 component subunit alpha, mitochondrial	PDA1
Cytochrome b-c1 complex subunit 1, mitochondrial	COR1
Threonine dehydratase, mitochondrial	ILV1
Pyruvate dehydrogenase E1 component subunit beta, mitochondrial	PDB1
2-oxoglutarate dehydrogenase E1 component, mitochondrial	KGD1
Flavohemoprotein	YHB1
Cytochrome b-c1 complex subunit 2, mitochondrial	QCR2
ADP,ATP carrier protein 2	AAC2
Glycine dehydrogenase [decarboxylating], mitochondrial	GCV2
Dihydrolipoyllysine-residue acetyltransferase component of pyruvate dehydrogenase complex	PDA2
Alcohol dehydrogenase 3, mitochondrial	ADH3
Serine hydroxymethyltransferase, mitochondrial	SHM1
Uncharacterized protein YER080W	YER080W
Branched-chain-amino-acid aminotransferase, mitochondrial	BAT1
Isocitrate dehydrogenase [NAD] subunit 1, mitochondrial	IDH1
Mitochondrial phosphate carrier protein	MIR1
2-isopropylmalate synthase	LEU4
Cytoplasmic proteins
Glyceraldehyde-3-phosphate dehydrogenase 3	TDH3
Enolase 2	ENO2
Pyruvate decarboxylase isozyme 1	PDC1
Elongation factor 1-alpha	TEF1
Heat shock protein SSB1	SSB1
Heat shock protein SSA2	SSA2
Pyruvate kinase 1	PYK1
Plasma-membrane protein
Plasma membrane ATPase 1	PMA1
